# Supplementary material for: Consumer awareness, trust and cultural challenges in the use of child car seats in Iran: Current status and improvement strategies
Source: PLoS One. 2026 Jun 22;21(6):e0351222. doi: 10.1371/journal.pone.0351222 (PMC13286192; doi:10.1371/journal.pone.0351222)
Supplement: S1 File — (XLSX) [file pone.0351222.s001.xlsx]

## Sheet: Sheet1
NO	Mothers	Fathers	Car ownership	Child car seat ownership	Frequency of use – Always	Frequency of use – Often	Frequency of use – Sometimes	Frequency of use – Rarely/Never	Awareness of age/weight limits	Knowledge of installation	Understanding safety benefits	Trust in effectiveness	Trust in professionals	Trust in local seat quality	Holding child on lap	Others think car seats unnecessary	Feel judged for using seat	Believe accidents unlikely	Car seat use within city	Seatbelt fastened within city	Holding child in arms	Car seat use outside city	Seatbelt fastened outside city	Subsidized seats	Media campaigns	Workshops at health centers	Stricter enforcement
1	1	0	1	1	0	1	0	0	1	0	0	0	1	1	1	1	0	1	1	0	1	1	0	0	1	1	0
2	1	0	1	0	0	0	0	1	1	0	1	1	1	1	1	0	0	0	1	0	1	1	1	1	1	1	1
3	0	1	1	0	0	0	0	1	1	1	1	0	1	0	0	1	0	1	1	0	1	1	1	1	0	1	1
4	0	1	1	0	0	0	0	1	1	1	1	1	1	1	1	1	0	1	1	1	0	1	1	1	1	1	1
5	1	0	1	1	0	0	1	0	1	0	1	1	1	1	1	0	1	1	0	1	1	1	1	1	1	1	1
6	0	1	1	1	0	1	0	0	1	1	1	1	0	1	1	1	1	1	0	0	1	1	1	1	1	1	1
7	0	1	0	1	0	0	1	0	1	0	0	1	1	0	1	1	0	0	0	0	1	1	1	1	1	0	0
8	0	1	1	1	0	1	0	0	0	1	1	1	1	1	1	1	0	0	0	0	1	1	0	1	1	1	1
9	1	0	1	0	0	0	0	1	1	0	1	1	1	1	1	0	1	0	1	0	1	1	1	1	1	1	1
10	1	0	1	0	0	0	0	1	1	1	1	1	1	1	1	1	0	0	0	1	1	1	1	1	1	1	1
11	1	0	1	0	0	0	0	1	0	1	1	1	0	1	1	1	1	1	1	1	1	1	0	1	1	1	0
12	1	0	1	1	0	1	0	0	1	1	0	1	1	1	1	1	1	1	0	1	1	1	1	1	0	1	1
13	1	0	1	1	1	0	0	0	1	1	0	0	1	1	1	0	1	0	0	1	1	1	0	1	1	1	1
14	0	1	1	1	0	1	0	0	1	1	1	1	1	1	1	0	0	1	0	0	0	1	1	1	0	0	1
15	0	1	1	1	0	1	0	0	1	1	1	1	1	1	1	0	1	0	0	1	1	0	1	1	1	1	1
16	0	1	1	0	0	0	0	1	1	1	1	1	1	1	1	0	0	1	1	0	1	0	1	0	1	1	1
17	1	0	1	0	0	0	0	1	1	0	1	1	1	1	1	0	0	1	1	0	1	1	1	1	1	1	0
18	0	1	1	1	0	0	1	0	1	0	1	1	1	1	1	1	1	1	0	0	1	0	1	1	1	1	1
19	0	1	1	1	0	1	0	0	1	1	1	1	1	1	1	0	0	1	0	0	1	1	1	1	1	1	0
20	0	1	1	1	1	0	0	0	1	0	1	1	1	1	1	1	0	1	1	0	1	1	1	1	1	1	1
21	0	1	1	1	0	0	1	0	1	1	1	1	1	1	1	1	1	1	1	0	1	1	1	1	1	1	0
22	1	0	1	1	0	1	0	0	1	0	1	0	1	1	1	1	1	1	1	0	0	1	1	1	1	1	1
23	1	0	1	0	0	0	0	1	1	0	1	1	1	0	1	1	0	0	1	1	1	1	1	1	1	0	1
24	0	1	1	0	0	0	0	1	1	1	0	1	1	1	1	1	1	0	1	0	1	1	1	1	1	0	1
25	0	1	1	0	0	0	0	1	1	1	1	1	1	1	1	1	0	1	1	0	1	0	1	1	1	1	1
26	0	1	1	1	0	1	0	0	1	0	1	1	1	1	1	0	0	0	0	0	1	1	1	1	1	1	0
27	0	1	1	0	0	0	0	1	1	1	1	1	1	0	1	1	0	1	0	0	1	1	1	1	1	1	1
28	1	0	1	1	0	1	0	0	1	0	1	0	1	0	1	0	0	1	0	0	1	1	1	1	1	1	1
29	0	1	1	1	1	0	0	0	1	1	1	1	1	1	1	1	0	0	0	1	1	0	1	1	1	1	1
30	0	1	1	0	0	0	0	1	1	1	1	1	0	1	1	1	0	0	0	0	1	1	0	1	0	1	1
31	1	0	1	1	0	0	1	0	1	1	1	1	1	1	1	1	0	1	1	1	1	0	1	1	1	1	1
32	1	0	1	0	0	0	0	1	1	1	1	0	1	1	1	0	0	1	0	0	1	0	1	1	1	1	1
33	0	1	1	1	0	1	0	0	1	0	0	1	0	0	0	0	1	0	0	0	1	1	1	1	1	1	0
34	1	0	1	0	0	0	0	1	1	1	1	1	1	1	1	1	1	1	0	0	1	0	1	1	1	1	1
35	1	0	1	0	0	0	0	1	0	1	0	1	1	1	1	1	1	0	0	1	1	1	1	1	1	1	1
36	1	0	1	1	1	0	0	0	1	1	1	0	1	0	1	0	1	1	1	0	1	1	1	1	1	1	1
37	1	0	1	1	0	1	0	0	1	1	1	1	1	1	1	1	1	1	0	1	1	0	1	1	1	0	1
38	1	0	1	0	0	0	0	1	1	1	1	1	1	0	1	1	0	1	1	0	1	1	1	1	1	0	1
39	0	1	1	0	0	0	0	1	1	0	1	1	1	0	0	0	1	1	1	1	1	1	1	1	0	0	0
40	0	1	1	1	1	0	0	0	1	1	0	1	1	1	1	0	1	0	1	0	1	1	1	0	1	1	1
41	0	1	1	1	1	0	0	0	1	0	1	1	1	0	1	1	1	0	1	0	1	1	1	1	1	1	0
42	0	1	1	0	0	0	0	1	1	1	0	1	1	1	1	1	0	1	0	0	1	0	1	1	1	1	1
43	1	0	1	1	1	0	0	0	1	1	0	1	1	1	1	1	0	1	0	1	1	1	1	1	1	1	1
44	0	1	1	1	1	0	0	0	1	0	1	1	1	1	1	1	1	1	1	1	1	1	1	1	1	1	0
45	0	1	1	0	0	0	0	1	0	1	1	1	1	1	1	1	0	0	0	0	1	1	1	1	1	1	1
46	1	0	1	1	0	1	0	0	1	1	1	1	1	1	1	1	1	1	1	1	0	0	1	1	1	0	1
47	0	1	1	0	0	0	0	1	0	1	0	0	1	0	1	1	0	1	1	1	1	1	1	1	1	0	1
48	1	0	1	0	0	0	0	1	1	0	1	1	1	0	1	1	0	1	0	1	1	1	1	1	1	1	1
49	1	0	1	0	0	0	0	1	1	1	0	1	1	1	1	1	0	0	1	0	1	0	1	1	1	1	1
50	0	1	1	1	1	0	0	0	1	0	1	0	1	0	1	1	0	1	0	0	1	1	1	1	1	1	1
51	1	0	1	1	1	0	0	0	1	1	1	0	1	1	1	0	1	1	0	0	1	1	1	1	1	1	1
52	0	1	1	1	1	0	0	0	1	0	1	1	1	1	1	1	1	0	1	0	1	0	1	1	1	0	1
53	0	1	1	0	0	0	0	1	1	1	1	1	1	1	0	0	1	1	0	1	0	1	1	0	1	1	1
54	1	0	1	0	0	0	0	1	1	1	1	1	1	0	0	1	0	1	1	0	1	1	1	1	1	0	1
55	1	0	1	0	0	0	0	1	0	1	1	1	1	0	1	1	0	1	1	0	1	0	1	1	1	1	1
56	0	1	1	0	0	0	0	1	1	0	1	1	1	1	1	1	1	1	1	0	0	1	1	1	0	1	1
57	1	0	1	1	1	0	0	0	0	1	1	1	0	1	0	0	1	1	1	0	1	1	1	1	1	1	1
58	0	1	1	0	0	0	0	1	1	0	1	1	1	1	1	1	0	0	0	1	1	1	1	1	1	1	1
59	0	1	1	1	0	1	0	0	0	0	1	1	1	1	1	1	1	1	1	0	0	1	1	1	0	1	0
60	0	1	1	0	0	0	0	1	1	1	0	1	1	1	1	0	0	1	0	0	0	1	1	1	0	1	1
61	0	1	1	0	0	0	0	1	0	0	1	1	1	1	1	1	0	0	0	0	1	1	1	1	1	1	1
62	1	0	1	1	1	0	0	0	1	1	1	1	0	1	1	1	1	1	1	0	1	1	0	1	1	1	1
63	1	0	1	0	0	0	0	1	1	1	1	1	1	1	1	1	0	0	1	0	1	1	1	1	1	1	0
64	0	1	1	1	0	1	0	0	1	1	1	0	1	1	1	1	0	1	0	0	1	1	1	1	1	1	1
65	1	0	1	1	0	1	0	0	0	1	1	1	1	1	1	1	1	0	1	0	1	1	1	1	1	0	1
66	0	1	1	1	0	0	1	0	1	1	1	1	1	0	1	0	0	1	0	0	1	1	1	1	1	1	0
67	1	0	1	0	0	0	0	1	1	0	1	1	1	0	1	1	0	1	0	1	1	1	0	1	1	1	1
68	1	0	1	0	0	0	0	1	1	0	0	1	0	1	1	1	0	0	1	1	1	1	1	1	1	1	1
69	0	1	1	0	0	0	0	1	1	0	1	1	1	0	1	1	1	1	1	0	1	0	1	1	1	0	0
70	1	0	1	0	0	0	0	1	1	1	0	1	1	1	1	1	1	0	1	0	1	1	1	1	1	1	1
71	0	1	1	0	0	0	0	1	1	1	1	1	0	1	1	0	1	1	1	0	1	1	1	1	1	1	1
72	1	0	1	0	0	0	0	1	1	1	0	0	0	1	1	0	0	1	0	0	0	1	1	1	1	1	1
73	0	1	1	1	0	0	1	0	1	1	0	1	1	1	1	1	1	0	1	0	1	1	1	1	1	1	1
74	0	1	1	1	0	0	1	0	1	0	1	1	1	0	1	0	0	1	0	0	1	1	1	1	1	1	0
75	0	1	1	0	0	0	0	1	1	1	1	0	0	0	1	1	0	0	1	0	1	1	0	1	1	0	1
76	0	1	1	1	1	0	0	0	1	0	1	0	0	1	1	1	0	1	0	1	1	1	1	1	1	1	1
77	1	0	1	1	1	0	0	0	1	1	1	1	0	1	1	1	1	0	1	0	1	1	1	0	1	1	0
78	0	1	1	1	1	0	0	0	1	1	1	1	1	1	1	1	1	1	1	0	1	1	1	1	1	1	1
79	0	1	1	0	0	0	0	1	1	0	1	1	1	0	1	1	1	1	1	0	0	1	1	1	1	1	0
80	0	1	0	1	1	0	0	0	1	1	0	1	1	1	1	1	0	1	0	0	1	1	1	1	1	0	1
81	0	1	1	1	1	0	0	0	1	1	1	1	1	1	1	1	0	0	1	1	1	1	0	1	1	0	0
82	0	1	1	1	1	0	0	0	1	1	1	1	1	1	1	1	1	0	0	0	1	1	1	1	1	1	0
83	0	1	1	1	1	0	0	0	0	0	1	1	1	1	1	0	0	0	1	0	0	1	0	1	1	1	1
84	0	1	1	0	0	0	0	1	1	1	1	1	1	0	1	0	1	0	0	0	1	0	1	1	0	1	1
85	0	1	0	0	0	0	0	1	1	1	1	1	0	0	1	1	0	1	0	0	1	1	1	1	1	1	1
86	0	1	1	0	0	0	0	1	1	0	1	1	1	1	1	1	1	0	0	1	1	1	1	1	1	1	1
87	0	1	1	1	1	0	0	0	1	0	1	0	1	1	1	1	1	0	0	1	1	1	1	1	1	1	1
88	0	1	1	1	0	1	0	0	1	0	1	1	1	1	1	1	0	1	1	0	1	1	1	1	1	1	0
89	0	1	1	0	0	0	0	1	1	0	0	1	1	1	1	1	1	1	1	0	1	1	1	1	1	1	1
90	0	1	1	0	0	0	0	1	1	1	1	1	1	1	1	0	1	0	0	0	1	1	1	1	1	1	1
91	1	0	1	1	0	1	0	0	1	0	1	0	1	0	1	1	1	1	0	0	1	0	1	1	1	1	1
92	1	0	1	1	0	1	0	0	1	1	0	1	1	1	1	1	0	0	0	1	1	1	1	0	1	1	1
93	1	0	1	0	0	0	0	1	1	1	1	1	1	0	0	1	1	0	1	1	1	1	0	1	1	1	1
94	0	1	1	1	0	1	0	0	1	1	0	1	1	1	1	1	0	0	0	0	1	1	0	1	1	0	1
95	0	1	1	1	0	1	0	0	1	1	1	1	0	0	1	1	0	1	1	1	1	1	1	1	1	1	1
96	0	1	1	1	0	1	0	0	1	1	1	1	1	1	1	0	0	0	1	0	1	1	0	1	1	1	1
97	1	0	1	1	0	1	0	0	1	1	0	0	1	0	1	1	0	1	0	0	1	0	1	0	1	0	1
98	1	0	1	0	0	0	0	1	1	0	1	1	1	1	1	1	1	1	0	0	1	1	1	1	1	1	0
99	0	1	1	1	1	0	0	0	1	1	1	1	1	0	1	1	0	0	1	1	1	1	1	1	0	1	1
100	0	1	1	0	0	0	0	1	0	0	1	1	1	1	1	1	0	1	1	1	1	1	1	1	1	1	1
101	1	0	1	0	0	0	0	1	1	1	1	1	1	1	1	0	0	0	1	1	0	1	1	1	1	1	0
102	1	0	1	1	0	1	0	0	0	0	1	1	1	0	1	1	1	1	0	0	1	1	1	0	0	1	1
103	1	0	1	0	0	0	0	1	1	1	1	0	1	1	1	1	0	1	1	1	1	1	1	1	1	1	1
104	0	1	1	0	0	0	0	1	0	1	1	1	1	1	1	1	1	1	1	0	1	1	1	0	1	0	1
105	0	1	1	0	0	0	0	1	1	0	0	1	1	1	1	1	0	0	0	0	1	0	1	1	1	0	1
106	0	1	1	0	0	0	0	1	0	1	1	1	1	1	1	1	1	0	0	0	1	1	1	1	1	1	1
107	1	0	1	1	1	0	0	0	1	0	1	1	1	1	1	1	0	1	0	0	1	1	1	1	1	1	1
108	0	1	1	0	0	0	0	1	1	1	1	1	1	0	1	1	1	1	0	0	1	1	1	1	1	1	1
109	0	1	1	1	0	1	0	0	1	0	1	1	1	1	1	0	1	0	0	0	1	0	1	1	1	0	1
110	0	1	1	1	0	0	1	0	1	0	1	0	1	1	1	1	0	1	1	1	1	1	1	1	1	1	1
111	1	0	1	0	0	0	0	1	1	1	0	1	1	1	1	0	1	1	0	0	1	1	1	1	1	1	1
112	1	0	0	0	0	0	0	1	1	1	1	1	1	1	1	0	1	1	0	1	1	1	1	0	1	1	0
113	1	0	1	0	0	0	0	1	1	1	1	0	1	1	1	0	1	0	0	0	1	1	1	1	1	1	1
114	0	1	1	1	1	0	0	0	1	1	1	1	1	1	1	1	1	0	1	0	1	1	1	1	0	1	1
115	0	1	1	0	0	0	0	1	1	1	1	1	1	1	1	1	1	0	0	1	1	0	1	1	1	1	0
116	1	0	1	0	0	0	0	1	1	0	1	1	1	1	1	1	0	1	1	0	1	1	1	1	0	1	0
117	0	1	1	0	0	0	0	1	1	1	0	1	1	0	1	1	0	0	0	0	1	1	1	1	1	1	1
118	1	0	1	1	1	0	0	0	1	1	1	1	1	1	0	1	1	1	0	0	1	1	1	1	1	1	1
119	0	1	1	1	1	0	0	0	1	0	1	1	0	1	1	0	1	0	1	0	1	1	1	1	0	1	1
120	1	0	1	0	0	0	0	1	1	0	1	0	1	1	1	0	1	1	0	0	0	1	1	1	1	1	1
121	1	0	1	0	0	0	0	1	1	0	1	1	0	1	1	0	1	1	1	0	1	1	1	0	1	1	1
122	0	1	1	0	0	0	0	1	1	0	1	1	1	0	1	0	1	0	0	0	1	1	1	1	1	1	0
123	0	1	1	0	0	0	0	1	1	1	1	1	1	1	0	1	1	1	0	0	0	1	1	1	1	1	1
124	0	1	1	1	1	0	0	0	0	0	1	1	1	1	1	1	0	1	0	0	1	1	1	1	1	1	1
125	0	1	1	1	0	0	1	0	1	1	1	1	1	0	1	1	1	1	1	0	1	1	1	1	1	1	1
126	1	0	1	0	0	0	0	1	0	0	1	1	1	1	1	0	1	0	1	0	1	1	1	1	1	1	0
127	0	1	1	1	0	0	1	0	0	1	1	0	1	1	1	0	0	1	1	1	1	1	1	1	0	1	1
128	1	0	1	0	0	0	0	1	1	1	1	1	0	0	1	1	0	1	0	0	1	1	0	0	1	1	1
129	0	1	1	1	0	1	0	0	1	0	1	1	1	0	1	1	1	1	0	0	1	1	0	1	1	1	0
130	0	1	1	1	0	1	0	0	1	1	1	1	1	1	1	1	0	1	1	0	1	0	1	1	1	1	0
131	1	0	1	0	0	0	0	1	1	0	0	1	0	0	0	1	0	1	0	1	1	1	1	1	1	1	1
132	1	0	1	1	0	0	1	0	0	1	1	1	0	0	1	1	1	0	1	0	1	1	1	1	1	1	1
133	1	0	1	1	0	0	1	0	1	1	0	1	0	1	1	0	0	1	1	0	1	0	0	1	1	1	0
134	0	1	1	1	0	0	1	0	1	1	1	1	1	0	1	1	0	0	1	0	1	1	1	1	1	1	1
135	0	1	1	0	0	0	0	1	1	1	1	1	1	1	1	1	0	1	1	0	1	1	1	1	1	0	1
136	1	0	1	0	0	0	0	1	1	1	0	1	1	1	1	1	0	1	1	1	1	1	1	1	0	1	0
137	0	1	0	0	0	0	0	1	1	0	0	0	1	1	1	0	1	1	1	0	1	0	1	1	1	1	1
138	1	0	1	1	0	1	0	0	1	1	1	1	1	1	1	1	0	0	1	0	1	1	1	1	1	1	1
139	0	1	1	0	0	0	0	1	1	1	1	0	1	0	0	0	1	0	0	0	1	1	1	1	1	1	1
140	1	0	1	0	0	0	0	1	1	1	1	1	0	1	1	1	0	0	0	0	1	1	1	1	1	0	0
141	0	1	1	0	0	0	0	1	1	1	0	0	1	0	1	1	1	1	0	0	1	1	1	1	1	1	1
142	0	1	1	0	0	0	0	1	1	0	1	0	1	1	1	1	0	0	1	0	1	0	0	1	0	1	1
143	0	1	1	1	1	0	0	0	1	1	1	1	1	1	1	1	0	1	1	0	1	1	0	1	1	1	1
144	1	0	1	0	0	0	0	1	1	1	1	1	1	0	1	0	0	1	1	0	1	0	1	1	1	1	1
145	1	0	1	1	1	0	0	0	1	0	1	0	1	0	0	0	0	0	1	0	1	1	0	1	1	1	1
146	0	1	1	1	1	0	0	0	1	0	1	1	1	1	1	1	0	1	1	1	1	0	1	1	0	1	1
147	1	0	1	0	0	0	0	1	1	0	0	0	1	0	1	0	1	0	0	0	1	1	1	1	1	1	1
148	0	1	1	0	0	0	0	1	1	1	1	1	1	1	0	0	1	0	1	1	1	1	1	1	0	1	1
149	1	0	1	1	0	0	1	0	0	1	1	1	1	1	1	1	1	1	1	1	1	1	1	1	1	1	1
150	1	0	0	1	0	0	1	0	1	0	1	1	1	0	0	1	0	1	0	0	1	1	1	1	1	1	1
151	1	0	1	1	0	0	1	0	1	1	1	1	1	1	1	1	0	1	1	0	1	1	0	1	1	0	1
152	0	1	1	1	1	0	0	0	1	1	1	1	1	1	1	1	0	0	1	1	1	1	1	1	0	1	1
153	0	1	1	0	0	0	0	1	1	0	1	1	1	1	1	0	0	1	0	0	1	1	1	1	1	1	1
154	0	1	1	1	1	0	0	0	1	1	1	1	1	1	1	1	0	0	1	0	1	1	1	1	1	1	1
155	0	1	1	1	0	1	0	0	0	0	0	0	1	0	1	0	1	1	1	0	1	1	1	1	1	1	0
156	0	1	1	0	0	0	0	1	1	1	0	1	1	1	1	1	1	1	0	0	1	1	1	0	1	0	1
157	1	0	1	0	0	0	0	1	1	1	1	1	1	1	1	1	0	1	1	0	1	1	0	1	1	1	1
158	0	1	1	0	0	0	0	1	1	1	1	1	1	0	1	1	0	0	1	0	1	1	1	1	1	1	1
159	0	1	1	1	1	0	0	0	1	1	1	0	1	1	1	0	1	1	0	0	1	1	1	1	1	1	1
160	1	0	1	1	1	0	0	0	1	0	1	1	1	0	1	1	0	1	1	1	1	1	1	1	0	1	1
161	1	0	1	1	0	1	0	0	1	1	1	1	1	0	1	1	0	0	0	1	1	1	1	1	1	1	1
162	1	0	1	0	0	0	0	1	1	0	1	1	1	1	1	1	0	1	0	1	1	1	1	1	1	1	1
163	0	1	1	0	0	0	0	1	1	0	1	1	1	1	1	1	0	1	1	0	1	1	1	1	1	0	1
164	0	1	1	1	1	0	0	0	1	1	0	1	0	0	1	1	0	0	1	0	0	1	1	1	0	1	1
165	0	1	1	1	0	0	1	0	1	1	1	0	1	1	1	1	1	1	1	0	1	1	1	1	1	1	1
166	1	0	1	0	0	0	0	1	0	0	1	1	1	1	1	1	1	1	0	0	1	1	1	0	1	1	1
167	0	1	1	1	0	0	1	0	0	1	1	1	1	1	0	1	0	1	1	0	1	1	1	1	1	1	1
168	0	1	1	0	0	0	0	1	1	0	1	1	1	0	1	1	1	1	0	0	1	1	1	1	1	0	1
169	0	1	1	1	0	0	1	0	1	1	0	1	1	1	1	1	1	1	1	1	0	1	1	1	1	1	1
170	0	1	1	0	0	0	0	1	1	1	0	1	1	1	1	0	1	0	0	0	1	1	1	0	0	1	1
171	0	1	1	0	0	0	0	1	0	1	1	1	1	1	1	0	1	1	0	0	1	0	1	1	1	1	1
172	0	1	1	1	0	0	1	0	1	1	1	0	1	0	1	0	1	0	1	1	1	1	1	1	1	0	1
173	0	1	1	1	0	0	1	0	1	0	1	1	1	1	1	1	0	0	1	0	1	1	1	1	1	1	1
174	0	1	1	0	0	0	0	1	1	1	1	0	1	1	1	1	1	1	1	1	1	1	1	1	1	1	1
175	1	0	1	1	1	0	0	0	1	0	1	1	1	1	0	0	0	1	0	1	1	1	1	1	1	1	0
176	0	1	1	0	0	0	0	1	1	1	1	1	1	1	1	1	1	1	0	0	1	0	1	1	1	1	1
177	0	1	1	1	0	1	0	0	0	1	1	1	1	1	1	1	0	1	0	0	1	1	1	1	1	1	1
178	1	0	1	0	0	0	0	1	1	1	1	1	1	0	0	1	0	1	1	0	1	0	1	1	1	1	1
179	0	1	1	1	0	1	0	0	1	1	1	1	1	1	1	0	1	1	1	0	1	0	0	0	1	1	1
180	1	0	1	0	0	0	0	1	1	1	1	0	1	1	1	0	0	0	0	0	1	1	0	0	0	1	1
181	1	0	1	0	0	0	0	1	1	1	1	1	1	1	1	0	0	0	0	1	1	0	0	1	1	0	1
182	0	1	1	1	1	0	0	0	1	0	1	1	1	1	1	1	1	1	1	0	0	1	1	1	1	1	1
183	1	0	1	0	0	0	0	1	1	0	0	1	1	1	1	1	0	1	0	0	1	1	1	1	1	1	0
184	0	1	1	1	0	1	0	0	1	1	1	0	1	1	1	0	0	1	0	0	1	1	1	1	1	1	1
185	0	1	1	0	0	0	0	1	1	1	1	1	1	1	1	1	0	1	0	0	0	1	1	1	1	1	0
186	1	0	1	1	0	1	0	0	1	0	1	1	1	0	1	1	1	1	0	0	1	1	1	1	1	1	1
187	0	1	1	1	0	1	0	0	1	1	1	0	1	1	1	1	0	0	0	0	1	1	1	1	0	1	1
188	0	1	1	0	0	0	0	1	1	1	1	1	0	1	1	0	0	0	1	0	1	0	1	1	1	1	1
189	1	0	1	0	0	0	0	1	1	1	1	1	1	1	1	1	0	0	1	1	1	0	1	1	0	1	1
190	0	1	1	0	0	0	0	1	1	0	1	0	1	1	1	0	1	0	1	1	1	0	1	1	1	1	1
191	1	0	1	1	0	0	1	0	1	1	1	0	1	1	1	1	0	0	0	0	0	0	0	1	1	1	1
192	0	1	0	1	1	0	0	0	1	0	1	1	1	1	1	1	0	1	1	0	1	1	1	1	1	1	1
193	1	0	1	1	1	0	0	0	1	0	1	1	0	0	1	1	0	0	1	1	1	1	1	1	1	1	1
194	0	1	1	0	0	0	0	1	1	1	1	0	0	1	1	1	1	1	1	0	1	1	1	1	1	1	1
195	0	1	1	0	0	0	0	1	1	0	0	1	1	1	1	1	1	1	1	0	1	1	1	0	1	1	1
196	1	0	0	0	0	0	0	1	1	1	1	1	1	1	1	1	1	1	0	0	1	1	1	1	1	1	1
197	1	0	1	0	0	0	0	1	1	1	1	0	1	0	1	1	1	1	0	0	0	0	1	1	1	1	1
198	0	1	1	0	0	0	0	1	0	0	1	1	1	0	1	1	0	0	1	0	1	1	0	1	1	1	1
199	0	1	1	1	0	0	1	0	1	0	1	1	1	1	1	1	1	1	1	0	1	1	1	1	1	1	0
200	1	0	1	0	0	0	0	1	0	0	1	1	1	1	1	1	0	1	0	1	1	1	1	0	1	1	0
201	1	0	1	0	0	0	0	1	1	1	1	0	1	0	1	1	0	1	0	0	1	1	1	1	1	1	0
202	0	1	1	0	0	0	0	1	1	1	1	1	1	1	1	1	1	0	1	0	1	1	0	1	1	1	1
203	1	0	1	0	0	0	0	1	1	0	1	1	1	1	1	0	0	0	1	0	1	1	1	1	1	1	1
204	0	1	1	0	0	0	0	1	1	1	1	1	1	1	1	0	1	0	1	0	1	1	1	1	1	1	1
205	0	1	1	1	0	1	0	0	0	1	1	0	1	1	1	1	1	0	0	0	1	0	1	1	1	1	0
206	1	0	1	0	0	0	0	1	1	1	1	1	1	1	1	1	1	0	0	0	0	1	1	1	1	1	0
207	0	1	1	1	0	0	1	0	0	1	1	0	1	1	1	0	1	1	1	0	1	1	1	1	0	1	1
208	1	0	1	1	0	0	1	0	1	0	1	1	1	1	1	1	1	0	1	1	1	1	1	1	1	1	1
209	0	1	1	0	0	0	0	1	1	1	1	1	1	1	1	0	0	1	1	1	1	0	1	1	1	0	0
210	0	1	1	1	0	1	0	0	0	1	1	1	0	1	1	0	0	1	0	0	1	0	1	1	1	1	1
211	1	0	1	0	0	0	0	1	1	1	1	1	1	0	1	0	1	0	0	1	1	1	1	1	0	1	0
212	0	1	1	0	0	0	0	1	1	1	1	0	1	1	1	1	1	0	1	0	1	1	1	1	1	1	0
213	1	0	1	0	0	0	0	1	0	0	1	0	1	0	0	1	0	1	1	1	1	1	1	1	1	1	1
214	0	1	1	0	0	0	0	1	0	0	0	1	1	1	1	0	0	0	1	1	1	1	0	1	1	1	0
215	1	0	1	0	0	0	0	1	1	0	1	0	0	1	1	1	1	1	0	1	1	0	1	1	0	1	1
216	0	1	1	0	0	0	0	1	0	0	1	1	1	1	0	0	1	1	1	0	1	0	1	1	1	1	0
217	0	1	1	1	1	0	0	0	1	0	1	1	1	0	1	1	0	0	0	0	1	1	1	1	1	1	1
218	0	1	0	0	0	0	0	1	1	0	0	1	0	1	0	1	1	1	1	0	0	1	1	0	1	1	0
219	1	0	1	0	0	0	0	1	1	1	1	1	1	1	0	1	0	1	0	0	1	1	1	0	1	1	1
220	0	1	1	1	1	0	0	0	1	0	1	1	1	1	1	1	0	1	1	1	1	1	1	1	1	1	1
221	1	0	1	1	0	0	1	0	1	0	0	1	1	1	1	1	0	1	1	0	1	1	1	1	0	1	1
222	1	0	1	0	0	0	0	1	1	1	1	1	1	0	0	1	0	0	0	1	1	1	0	1	1	0	1
223	1	0	1	1	0	0	1	0	1	1	1	0	1	1	1	0	1	1	0	0	0	1	1	1	1	1	1
224	1	0	1	1	0	0	1	0	1	1	1	1	1	1	1	1	1	1	0	1	1	1	1	1	1	1	0
225	1	0	1	1	0	1	0	0	1	1	1	0	1	1	1	1	1	1	0	0	1	1	1	1	0	0	1
226	1	0	0	1	1	0	0	0	1	1	0	1	1	1	1	1	1	1	0	1	1	1	0	1	1	1	1
227	0	1	1	0	0	0	0	1	1	1	1	1	1	0	1	0	1	1	1	0	1	1	1	1	1	1	1
228	1	0	1	1	1	0	0	0	1	0	1	1	1	1	1	1	1	1	0	0	1	1	1	1	1	1	0
229	0	1	1	1	0	1	0	0	1	1	1	1	1	1	1	0	0	0	0	1	1	1	1	1	1	1	1
230	0	1	1	0	0	0	0	1	1	0	0	1	1	0	1	1	0	1	1	0	0	1	1	1	1	1	1
231	0	1	1	0	0	0	0	1	1	1	1	1	1	1	1	1	1	1	0	0	0	1	1	0	1	1	0
232	0	1	1	0	0	0	0	1	0	1	0	1	1	1	1	0	0	1	0	0	1	1	0	1	1	1	1
233	1	0	1	0	0	0	0	1	1	1	1	0	1	0	1	1	1	1	1	1	1	1	1	1	1	1	1
234	1	0	1	0	0	0	0	1	1	0	1	0	1	0	1	1	1	1	1	0	1	1	1	1	0	1	1
235	1	0	1	0	0	0	0	1	1	1	0	1	1	0	1	1	1	1	1	0	1	0	1	1	1	1	1
236	1	0	1	0	0	0	0	1	1	1	0	1	0	1	1	1	0	0	1	0	1	1	1	1	1	1	1
237	1	0	1	0	0	0	0	1	1	1	1	0	1	1	1	1	0	1	1	1	1	1	1	1	1	1	1
238	0	1	1	0	0	0	0	1	1	0	1	1	1	0	1	0	0	0	0	1	1	1	1	1	0	1	1
239	1	0	1	1	0	1	0	0	1	1	1	1	1	1	1	0	0	1	1	0	1	0	1	1	1	1	0
240	0	1	1	0	0	0	0	1	1	1	1	0	1	1	1	0	1	0	1	1	1	1	1	1	1	0	1
241	1	0	1	0	0	0	0	1	1	1	1	1	1	1	0	0	0	0	0	0	1	0	1	1	1	1	1
242	1	0	1	1	0	0	1	0	1	1	0	1	1	1	0	1	0	1	1	0	1	1	1	1	1	1	0
243	0	1	1	0	0	0	0	1	1	0	1	1	1	0	1	1	1	1	1	0	1	1	1	1	1	1	0
244	0	1	1	0	0	0	0	1	1	1	0	1	0	0	1	1	0	0	0	1	1	1	0	1	1	1	1
245	1	0	0	1	0	1	0	0	1	0	1	1	1	1	1	0	1	0	1	0	1	1	1	1	0	0	0
246	1	0	1	0	0	0	0	1	1	1	1	1	1	1	1	1	0	1	1	1	1	0	0	1	1	1	0
247	1	0	1	0	0	0	0	1	1	0	1	0	1	1	1	1	1	0	0	0	1	1	1	1	1	1	1
248	1	0	1	0	0	0	0	1	1	0	1	1	1	1	1	1	0	1	1	0	1	1	1	0	1	1	1
249	0	1	1	0	0	0	0	1	1	1	1	1	1	1	1	1	1	1	0	1	1	1	1	1	1	1	1
250	0	1	1	1	0	1	0	0	1	1	1	0	1	1	1	0	1	1	0	0	0	1	1	0	0	1	1
251	1	0	1	1	0	1	0	0	0	1	0	1	1	1	0	1	1	1	0	0	0	1	1	1	0	1	1
252	1	0	1	1	0	1	0	0	1	1	1	1	1	1	0	1	1	0	1	0	1	1	1	1	1	1	1
253	0	1	1	0	0	0	0	1	1	1	1	1	1	0	1	1	0	1	1	0	1	1	1	1	1	1	1
254	0	1	1	0	0	0	0	1	0	0	1	1	1	0	1	1	1	0	0	0	1	1	1	1	1	1	0
255	1	0	1	1	0	1	0	0	1	1	1	1	1	1	1	1	1	1	0	0	1	0	1	1	1	1	1
256	0	1	1	0	0	0	0	1	0	1	1	1	1	1	1	0	0	0	0	1	1	1	0	1	1	1	0
257	0	1	1	0	0	0	0	1	1	1	1	0	1	1	1	1	0	1	0	0	1	1	1	1	1	1	0
258	0	1	1	1	1	0	0	0	1	1	1	1	0	1	1	0	1	1	0	0	1	1	1	0	1	1	1
259	0	1	1	1	1	0	0	0	1	1	0	1	1	1	1	1	0	1	0	0	0	1	1	1	1	1	1
260	0	1	1	1	0	0	1	0	1	0	1	1	1	1	1	1	1	1	1	0	0	1	1	0	1	1	0
261	1	0	1	1	1	0	0	0	0	0	1	1	1	0	1	1	1	1	1	0	1	1	1	1	0	1	1
262	0	1	1	0	0	0	0	1	1	1	0	1	0	1	1	0	0	1	0	1	1	1	1	1	1	1	1
263	0	1	1	1	1	0	0	0	1	0	1	1	1	1	1	1	0	1	0	0	1	1	1	1	1	1	1
264	0	1	1	0	0	0	0	1	1	1	1	1	1	0	1	1	0	0	1	1	1	1	1	1	1	1	1
265	1	0	1	1	1	0	0	0	1	1	1	1	1	1	1	1	0	1	0	0	1	1	0	1	1	1	1
266	1	0	1	1	1	0	0	0	1	1	1	1	1	1	1	1	0	0	1	1	1	1	1	1	1	1	1
267	0	1	0	0	0	0	0	1	1	1	1	0	1	1	1	0	0	1	0	1	1	1	1	0	1	1	0
268	0	1	1	1	1	0	0	0	1	0	1	0	1	1	1	1	0	1	0	1	1	1	1	1	1	1	1
269	1	0	1	1	0	0	1	0	1	0	1	1	1	1	1	1	1	1	1	0	1	1	1	1	1	1	1
270	1	0	0	1	1	0	0	0	1	1	1	1	1	1	1	1	0	1	0	1	1	1	0	1	1	1	1
271	0	1	1	0	0	0	0	1	1	0	1	1	1	1	1	1	1	1	1	0	0	1	0	1	1	1	1
272	1	0	1	0	0	0	0	1	1	0	1	0	1	1	1	1	1	0	0	0	1	1	1	1	1	1	1
273	0	1	1	0	0	0	0	1	1	1	0	1	1	1	1	1	0	1	1	0	1	0	0	1	1	1	0
274	1	0	1	0	0	0	0	1	1	1	1	1	1	1	1	0	0	1	0	0	1	1	1	1	1	1	1
275	1	0	1	1	0	1	0	0	1	1	1	1	1	0	1	0	1	0	1	0	1	1	1	0	1	1	1
276	1	0	1	0	0	0	0	1	1	0	0	1	1	1	1	0	0	1	0	0	1	1	1	1	1	1	1
277	1	0	0	1	1	0	0	0	1	1	0	1	1	0	1	1	0	1	1	0	1	1	0	1	0	1	1
278	0	1	1	1	1	0	0	0	1	1	1	0	1	0	1	0	1	1	0	0	1	0	1	1	1	1	0
279	0	1	1	0	0	0	0	1	1	0	1	1	1	1	1	1	0	1	0	0	1	1	1	1	1	1	1
280	0	1	1	0	0	0	0	1	1	1	1	1	1	0	1	0	1	0	1	0	1	1	1	1	1	1	1
281	1	0	1	0	0	0	0	1	1	1	1	0	1	1	1	0	1	1	0	0	1	1	1	1	1	1	1
282	0	1	1	0	0	0	0	1	1	1	1	1	1	1	1	1	0	0	1	0	1	1	1	1	1	0	1
283	0	1	1	1	1	0	0	0	1	1	1	1	1	1	1	1	1	0	0	0	1	0	1	1	0	1	1
284	0	1	1	1	0	0	1	0	1	1	1	1	1	1	1	1	1	0	1	0	1	1	1	1	0	1	1
285	0	1	1	1	0	0	1	0	1	0	1	1	1	0	1	1	0	1	1	0	1	1	1	1	0	1	1
286	0	1	1	0	0	0	0	1	1	0	1	1	1	0	1	0	0	0	0	0	0	1	1	1	1	1	1
287	1	0	1	1	0	1	0	0	1	1	1	1	1	1	1	1	0	1	1	0	1	1	1	1	1	0	1
288	0	1	1	1	0	0	1	0	1	1	1	1	1	0	1	1	0	0	1	1	1	0	1	1	1	1	1
289	1	0	1	1	0	1	0	0	1	0	0	1	1	1	1	1	1	1	0	1	1	0	0	1	1	1	1
290	1	0	1	0	0	0	0	1	1	1	1	1	1	1	1	1	1	0	0	0	0	1	1	1	1	1	1
291	0	1	1	1	0	1	0	0	1	0	1	1	1	0	1	1	0	1	1	1	0	1	1	1	1	1	1
292	1	0	1	1	0	1	0	0	1	0	0	1	1	1	1	1	0	0	0	0	1	1	1	1	1	1	0
293	0	1	1	1	0	1	0	0	1	1	1	0	1	1	1	1	1	0	0	0	1	0	1	1	1	1	1
294	0	1	1	1	1	0	0	0	1	1	0	0	1	1	1	1	1	1	0	1	1	1	1	1	1	1	1
295	0	1	1	0	0	0	0	1	1	1	1	1	1	1	1	1	0	1	1	0	1	0	1	1	1	1	1
296	1	0	1	0	0	0	0	1	1	0	0	1	1	1	1	1	0	1	0	0	1	1	1	1	1	0	1
297	0	1	0	1	1	0	0	0	1	0	1	0	1	1	1	1	0	1	0	1	1	0	1	1	0	0	1
298	0	1	0	0	0	0	0	1	1	1	1	0	1	1	1	1	1	1	1	0	1	0	0	1	1	0	1
299	0	1	1	0	0	0	0	1	1	1	1	1	1	0	1	0	0	1	0	0	1	1	0	1	1	1	1
300	1	0	1	1	0	0	1	0	0	0	1	0	1	1	1	1	0	1	1	1	1	1	1	1	1	1	1
301	0	1	0	0	0	0	0	1	1	0	1	1	0	1	1	1	0	1	1	0	1	1	1	1	1	1	1
302	1	0	1	1	1	0	0	0	1	0	1	1	0	1	1	1	1	1	0	0	1	1	0	1	1	1	1
303	1	0	1	0	0	0	0	1	1	1	1	1	1	0	1	1	0	0	0	1	1	1	1	1	1	0	1
304	1	0	1	1	0	1	0	0	0	0	1	1	0	1	1	1	1	0	0	0	1	1	1	1	1	1	0
305	1	0	1	1	0	1	0	0	0	0	0	0	0	0	1	0	1	1	0	0	1	1	0	1	1	1	1
306	0	1	1	1	0	1	0	0	1	0	1	1	1	0	0	1	1	1	0	1	1	1	1	1	1	1	1
307	0	1	1	0	0	0	0	1	1	1	0	0	1	1	1	1	1	0	0	0	1	1	1	1	1	1	1
308	0	1	1	1	1	0	0	0	1	1	1	1	1	1	1	1	1	1	0	1	1	1	1	1	1	1	1
309	1	0	1	0	0	0	0	1	1	0	0	1	1	0	1	0	0	1	0	0	1	0	1	1	1	1	1
310	1	0	1	1	1	0	0	0	1	1	0	1	1	1	1	1	0	0	0	0	0	1	1	1	1	1	1
311	1	0	1	0	0	0	0	1	1	1	1	1	1	0	1	1	0	1	0	0	1	1	0	1	1	1	1
312	1	0	1	1	1	0	0	0	0	1	1	1	1	1	1	1	1	1	1	0	1	1	0	1	1	1	1
313	0	1	1	0	0	0	0	1	1	0	0	0	1	1	1	1	0	1	1	0	1	1	1	0	1	1	1
314	1	0	1	0	0	0	0	1	1	0	1	0	1	1	1	1	0	0	0	0	1	1	1	1	1	1	1
315	0	1	1	0	0	0	0	1	1	0	1	1	0	1	1	1	0	0	0	1	1	1	1	1	1	1	1
316	0	1	1	1	1	0	0	0	1	0	1	1	1	0	1	1	0	1	1	0	1	1	0	1	1	1	1
317	0	1	1	0	0	0	0	1	1	1	1	0	1	0	1	1	1	0	1	0	1	1	1	1	1	1	1
318	1	0	0	1	1	0	0	0	1	1	0	0	1	0	1	1	1	1	1	1	1	0	1	1	1	1	1
319	1	0	1	0	0	0	0	1	1	0	0	1	1	1	1	0	0	0	0	0	1	0	1	1	1	1	1
320	0	1	1	1	0	1	0	0	1	0	0	0	1	0	1	0	0	1	0	1	1	1	1	0	0	0	1
321	0	1	1	0	0	0	0	1	1	0	1	1	1	1	1	1	0	1	1	0	1	0	1	1	1	0	1
322	1	0	1	0	0	0	0	1	1	0	0	1	1	0	1	1	0	0	1	0	1	1	1	1	1	1	1
323	0	1	1	1	0	0	1	0	1	0	1	1	0	1	1	0	0	1	1	0	1	0	1	1	1	1	1
324	1	0	1	1	1	0	0	0	1	0	0	1	1	1	1	1	1	1	0	1	1	1	1	1	1	1	0
325	0	1	1	0	0	0	0	1	1	0	0	0	1	1	1	1	0	0	0	0	1	1	1	1	1	1	1
326	1	0	1	0	0	0	0	1	1	1	1	1	0	0	1	0	0	1	1	0	1	0	1	1	1	0	0
327	1	0	1	0	0	0	0	1	1	1	1	1	0	0	1	1	0	1	1	0	1	1	0	1	1	1	1
328	0	1	1	0	0	0	0	1	1	1	1	1	1	1	1	1	0	0	1	0	0	1	1	1	1	1	1
329	1	0	1	0	0	0	0	1	1	1	1	1	1	1	1	0	1	1	1	0	0	0	1	1	1	0	1
330	0	1	1	1	0	0	1	0	1	1	1	1	1	1	1	1	1	1	0	0	1	1	1	0	1	1	1
331	1	0	1	1	0	0	1	0	1	0	0	1	1	1	1	0	1	1	0	0	1	1	1	1	1	1	1
332	1	0	1	0	0	0	0	1	1	1	1	1	1	0	1	1	1	1	0	0	1	1	1	1	1	1	1
333	0	1	0	0	0	0	0	1	0	1	0	1	1	1	1	0	1	1	1	0	1	0	1	1	1	1	1
334	0	1	0	1	0	0	1	0	0	1	0	1	1	1	1	1	1	1	1	1	1	1	1	1	1	1	0
335	0	1	1	0	0	0	0	1	1	1	1	0	1	1	1	1	1	1	1	0	1	1	1	1	1	1	1
336	1	0	1	0	0	0	0	1	1	1	1	1	1	0	0	1	1	1	1	0	1	1	1	1	1	1	1
337	0	1	1	1	1	0	0	0	0	1	1	1	1	0	1	1	1	0	1	0	1	0	1	1	1	0	1
338	1	0	1	1	1	0	0	0	1	1	1	1	1	1	1	1	1	1	1	1	1	1	1	1	1	1	1
339	0	1	1	1	1	0	0	0	1	1	1	1	0	1	1	1	0	1	1	0	1	1	1	1	1	1	1
340	0	1	1	0	0	0	0	1	1	1	1	1	1	0	1	1	0	1	0	1	1	1	1	0	1	1	1
341	0	1	1	1	0	0	1	0	1	0	0	1	1	1	1	0	0	1	0	1	1	1	1	0	1	1	1
342	1	0	1	1	0	0	1	0	1	0	1	1	1	0	1	1	0	1	1	1	1	1	1	1	1	1	1
343	0	1	1	0	0	0	0	1	1	1	0	0	1	0	0	1	0	1	1	0	1	1	1	1	1	1	1
344	0	1	1	1	0	0	1	0	1	0	1	0	1	1	1	1	1	0	1	0	1	1	1	1	1	1	0
345	0	1	1	0	0	0	0	1	1	1	1	1	1	1	1	0	1	0	1	0	1	1	1	1	1	1	1
346	0	1	1	1	0	1	0	0	1	0	1	0	1	1	0	1	0	1	1	1	0	0	1	1	1	1	1
347	0	1	1	0	0	0	0	1	1	1	1	1	1	1	1	0	0	1	1	1	1	1	0	1	1	1	1
348	1	0	1	0	0	0	0	1	1	1	1	1	1	0	1	0	0	1	0	0	1	0	1	1	1	0	1
349	1	0	1	0	0	0	0	1	1	1	1	1	1	0	1	1	1	1	0	0	1	1	1	1	1	1	0
350	0	1	1	0	0	0	0	1	1	1	0	1	1	0	1	0	0	1	1	1	1	0	1	1	1	1	1
351	0	1	1	0	0	0	0	1	1	0	1	1	1	1	1	1	0	0	0	0	1	1	1	1	1	1	0
352	0	1	1	1	0	1	0	0	1	1	0	1	1	1	1	1	0	1	1	1	1	1	1	1	0	1	1
353	0	1	0	0	0	0	0	1	1	0	0	1	0	1	1	1	1	1	1	0	0	1	1	0	1	1	1
354	0	1	0	0	0	0	0	1	1	0	1	1	0	0	1	1	0	1	1	0	1	0	1	1	1	1	0
355	0	1	1	0	0	0	0	1	1	1	1	0	1	1	1	0	0	0	0	0	1	1	0	1	1	1	1
356	0	1	1	1	1	0	0	0	1	1	0	1	0	1	1	1	0	1	1	0	1	1	1	1	1	1	1
357	0	1	1	0	0	0	0	1	0	0	1	1	1	1	1	1	0	1	1	0	1	1	1	1	1	1	0
358	0	1	1	0	0	0	0	1	1	1	1	1	1	0	1	0	0	0	1	0	1	1	1	1	1	0	1
359	1	0	1	1	0	1	0	0	1	1	1	1	1	1	1	1	0	1	1	0	1	0	1	1	1	1	1
360	0	1	1	1	0	1	0	0	1	1	1	0	1	1	1	0	0	1	0	1	1	1	1	1	1	1	0
361	1	0	1	1	0	1	0	0	1	0	1	1	1	1	1	1	0	1	0	0	1	1	1	1	1	1	1
362	0	1	1	0	0	0	0	1	1	1	1	1	1	1	1	1	1	1	0	0	1	1	1	1	1	1	1
363	0	1	1	1	0	0	1	0	1	0	1	1	1	1	0	1	1	1	0	1	0	1	1	1	1	1	1
364	0	1	1	1	0	0	1	0	0	0	1	1	0	0	0	1	1	1	0	0	1	1	1	1	0	1	1
365	0	1	1	0	0	0	0	1	1	0	0	1	0	0	1	1	0	0	0	0	1	1	1	1	1	1	1
366	1	0	1	1	0	0	1	0	1	1	1	1	1	1	0	0	0	1	1	0	1	1	1	1	1	0	1
367	1	0	1	0	0	0	0	1	1	0	1	1	1	0	1	1	0	0	1	0	0	1	1	1	0	0	1
368	0	1	1	0	0	0	0	1	1	0	0	1	1	1	1	0	0	1	0	0	1	1	0	0	1	1	0
369	1	0	0	0	0	0	0	1	1	0	1	1	1	1	1	0	1	1	1	0	1	1	1	1	1	1	1
370	0	1	1	0	0	0	0	1	1	1	1	1	1	0	1	1	0	0	0	0	1	1	1	1	1	1	1
371	0	1	1	0	0	0	0	1	0	1	1	1	1	1	1	0	0	1	0	0	0	1	0	1	1	1	1
372	0	1	1	1	0	1	0	0	1	1	1	0	1	1	1	0	1	1	0	0	1	1	1	1	1	0	1
373	0	1	1	0	0	0	0	1	1	0	1	1	1	0	1	0	0	1	0	0	1	1	1	1	1	1	1
374	1	0	1	0	0	0	0	1	1	0	1	1	1	0	1	0	1	1	1	0	1	1	1	1	1	1	1
375	0	1	1	0	0	0	0	1	1	0	1	1	1	1	1	1	1	0	0	0	1	1	1	1	1	1	0
376	0	1	1	1	0	0	1	0	1	1	1	0	1	1	1	0	0	0	0	0	1	1	1	1	1	1	1
377	0	1	1	0	0	0	0	1	1	1	1	1	1	1	1	0	0	1	0	0	1	1	1	1	1	1	1
378	1	0	1	1	1	0	0	0	1	1	1	1	1	1	0	1	1	1	0	1	0	1	1	0	1	0	1
379	0	1	1	0	0	0	0	1	1	1	1	0	1	1	1	0	0	1	0	1	1	1	1	1	1	0	1
380	0	1	1	0	0	0	0	1	1	0	1	1	1	1	1	0	1	1	1	1	1	1	1	1	1	1	0
381	1	0	1	1	0	1	0	0	1	1	1	1	1	1	1	1	1	1	0	0	1	1	1	0	1	1	1
382	0	1	1	1	1	0	0	0	1	1	1	1	1	1	1	1	1	1	0	1	1	0	1	1	1	1	1
383	0	1	1	1	0	1	0	0	1	1	1	1	0	1	1	1	0	1	0	0	1	1	1	1	0	1	1
384	0	1	1	1	0	0	1	0	1	1	1	1	1	1	1	0	0	0	0	1	1	0	0	1	0	1	1
385	1	0	1	1	0	0	1	0	1	0	1	1	1	0	1	1	0	0	0	0	1	1	0	1	1	1	1
386	1	0	1	0	0	0	0	1	0	0	1	1	1	1	0	1	1	0	0	1	1	1	1	1	1	1	1
387	0	1	1	0	0	0	0	1	1	1	1	0	1	0	1	0	1	0	1	1	0	1	1	1	1	1	1
388	1	0	1	0	0	0	0	1	1	1	1	1	1	0	1	0	0	1	0	0	1	1	1	1	1	1	1
389	1	0	1	1	0	0	1	0	1	1	1	0	0	0	1	0	1	1	0	0	1	1	1	1	1	1	1
390	0	1	1	0	0	0	0	1	1	0	1	1	1	1	0	1	1	1	1	0	1	1	1	1	0	1	1
391	0	1	1	1	0	0	1	0	1	1	1	1	1	1	1	0	0	1	0	1	1	1	1	1	1	1	1
392	0	1	1	1	1	0	0	0	1	0	0	1	0	1	1	1	1	0	1	1	1	1	1	1	1	1	0
393	0	1	1	0	0	0	0	1	0	1	1	1	1	1	1	1	0	1	1	0	1	0	1	0	1	1	1
394	1	0	1	1	0	1	0	0	1	1	1	0	1	1	1	1	1	1	0	1	1	0	1	1	1	1	1
395	1	0	1	0	0	0	0	1	1	1	1	1	1	1	1	1	0	1	0	0	1	1	0	1	1	1	1
396	1	0	1	1	0	1	0	0	1	0	1	1	1	1	1	1	0	1	1	0	1	1	1	1	1	1	1
397	0	1	1	1	1	0	0	0	1	1	1	1	1	1	1	0	1	1	0	0	1	1	1	1	1	0	1
398	1	0	1	0	0	0	0	1	0	1	1	1	1	1	0	1	1	1	0	0	1	1	1	1	1	0	1
399	1	0	1	0	0	0	0	1	1	1	1	0	0	1	1	1	0	0	0	0	1	1	0	1	1	1	1
400	1	0	1	0	0	0	0	1	1	1	1	1	1	0	1	1	1	1	1	1	0	1	1	1	1	1	1
401	0	1	1	0	0	0	0	1	0	1	0	1	0	1	1	1	1	0	0	0	1	1	1	1	1	1	0
402	0	1	0	1	1	0	0	0	1	1	0	1	0	0	1	1	0	0	0	0	1	1	1	1	1	1	1
403	1	0	1	0	0	0	0	1	1	1	1	1	1	1	0	1	1	1	1	0	1	1	1	1	1	1	1
404	0	1	1	0	0	0	0	1	1	0	1	1	1	1	1	1	0	0	0	0	1	1	0	1	0	1	1
405	0	1	1	0	0	0	0	1	1	1	1	1	0	0	1	1	1	1	1	0	1	1	1	1	1	1	1
406	1	0	0	0	0	0	0	1	1	1	1	1	1	1	1	1	0	0	0	1	1	1	1	1	1	1	0
407	1	0	1	1	0	0	1	0	1	1	1	1	1	1	1	1	0	1	1	1	1	0	1	0	1	1	0
408	1	0	1	0	0	0	0	1	1	1	1	1	1	1	1	1	0	0	1	0	1	1	1	1	1	0	1
409	1	0	1	0	0	0	0	1	1	1	0	1	1	1	1	1	1	0	0	0	1	1	1	1	1	1	1
410	0	1	1	1	0	0	1	0	1	0	1	1	1	0	1	1	0	1	1	0	1	1	1	1	1	1	1
411	0	1	1	1	0	0	1	0	1	0	1	1	1	1	1	0	0	1	1	0	1	1	1	1	1	1	1
412	0	1	1	0	0	0	0	1	1	1	1	1	1	0	1	1	0	0	0	0	1	1	1	1	1	1	0
413	1	0	1	1	0	0	1	0	0	1	1	1	1	1	0	1	1	1	0	0	1	1	1	1	1	1	1
414	1	0	1	0	0	0	0	1	1	1	1	1	1	1	1	1	0	1	1	0	1	1	1	1	1	1	1
415	0	1	1	0	0	0	0	1	1	1	1	1	0	1	1	1	0	1	0	1	1	1	0	1	1	1	1
416	0	1	1	1	0	0	1	0	1	1	1	0	1	1	1	1	1	1	1	1	1	1	1	1	1	1	1
417	0	1	1	0	0	0	0	1	1	1	1	1	0	0	1	1	0	0	0	1	1	1	1	1	0	1	1
418	1	0	1	0	0	0	0	1	1	1	1	1	1	1	0	1	1	1	1	1	1	1	1	1	1	1	1
419	1	0	0	0	0	0	0	1	1	0	0	1	1	1	0	1	1	1	1	0	1	1	1	0	1	1	1
420	1	0	1	0	0	0	0	1	1	1	1	1	1	1	1	1	1	0	0	0	1	1	1	1	1	1	1
421	1	0	1	1	0	1	0	0	1	0	0	1	1	1	1	1	0	0	0	1	1	0	1	0	1	1	1
422	0	1	1	0	0	0	0	1	1	1	1	1	1	1	1	1	1	1	1	1	1	1	1	1	1	1	1
423	1	0	0	1	1	0	0	0	1	0	1	0	1	1	1	1	0	1	0	0	1	1	1	1	0	1	1
424	1	0	1	0	0	0	0	1	1	1	1	1	1	1	0	1	1	1	0	0	1	1	1	1	1	1	0
425	0	1	0	0	0	0	0	1	0	0	1	1	1	0	0	1	1	0	0	1	1	1	1	1	1	1	1
426	0	1	1	1	0	0	1	0	1	0	1	0	1	0	1	1	0	1	0	0	0	1	0	1	1	1	1
427	1	0	0	0	0	0	0	1	1	0	1	0	1	1	1	0	1	1	0	0	0	1	1	1	1	1	1
428	0	1	1	0	0	0	0	1	1	1	1	1	1	0	1	1	1	0	0	0	0	1	1	1	1	1	1
429	1	0	1	1	0	0	1	0	1	0	1	1	1	1	1	1	0	0	1	0	1	0	1	1	1	0	1
430	0	1	1	0	0	0	0	1	0	0	1	1	1	1	1	1	1	1	1	0	1	1	1	1	1	0	1
431	1	0	0	1	1	0	0	0	1	0	1	1	1	1	0	1	0	1	0	1	1	1	1	1	1	1	0
432	0	1	1	0	0	0	0	1	1	1	0	1	1	0	1	1	1	0	0	0	1	0	1	1	1	1	1
433	0	1	1	1	0	1	0	0	0	1	1	1	1	1	1	0	1	0	0	0	1	1	1	1	1	1	1
434	1	0	1	1	1	0	0	0	1	1	1	1	1	1	1	1	1	1	1	0	1	1	0	1	1	1	1
435	0	1	1	0	0	0	0	1	1	0	1	0	1	1	1	1	0	1	1	0	1	1	0	1	1	1	1
436	1	0	0	1	1	0	0	0	0	1	1	1	1	0	1	1	0	1	0	0	1	1	1	0	0	1	0
437	0	1	1	1	0	1	0	0	1	0	0	1	1	1	1	1	1	0	1	0	1	1	1	1	1	1	0
438	0	1	1	0	0	0	0	1	0	1	1	1	1	1	1	1	0	0	1	0	1	1	1	0	1	1	1
439	0	1	1	0	0	0	0	1	1	1	0	1	1	0	1	1	0	0	0	0	1	1	0	1	1	1	1
440	1	0	1	1	1	0	0	0	1	0	1	1	1	1	1	1	0	1	1	0	0	1	1	1	1	1	0
441	0	1	1	1	0	0	1	0	1	1	1	0	1	0	1	1	1	0	0	0	1	1	0	1	1	1	1
442	1	0	1	0	0	0	0	1	0	0	1	1	1	0	1	1	1	0	0	0	1	1	0	1	1	1	1
443	1	0	1	1	1	0	0	0	1	1	0	0	0	1	1	0	1	0	0	0	1	1	1	1	1	1	1
444	1	0	1	0	0	0	0	1	1	1	1	1	1	1	1	1	1	1	1	0	1	0	1	1	1	1	0
445	0	1	1	1	0	0	1	0	1	0	1	1	1	0	1	0	0	1	1	0	1	1	1	1	0	1	0
446	0	1	1	1	1	0	0	0	1	0	1	1	1	1	1	1	1	1	0	0	1	1	1	0	1	1	0
447	0	1	1	1	0	0	1	0	0	1	1	1	1	1	1	1	1	1	1	1	1	1	1	1	1	1	1
448	0	1	1	0	0	0	0	1	1	1	1	1	0	0	1	1	0	1	1	0	0	1	1	1	1	0	1
449	1	0	1	0	0	0	0	1	1	0	1	0	1	0	1	1	1	1	1	0	0	1	1	1	1	1	1
450	1	0	1	0	0	0	0	1	1	1	1	1	1	1	1	1	1	1	0	1	0	1	1	1	1	1	1
451	1	0	1	1	0	0	1	0	1	1	1	1	1	1	1	1	1	0	1	0	1	1	1	1	1	1	0
452	1	0	1	0	0	0	0	1	1	0	1	1	1	1	1	0	0	1	0	0	1	0	1	1	0	1	1
453	1	0	1	1	0	1	0	0	1	0	1	1	1	0	1	0	1	1	0	0	1	0	0	1	1	1	1
454	0	1	1	1	0	1	0	0	1	1	1	1	1	0	1	1	0	0	0	0	1	1	1	0	1	1	1
455	0	1	1	1	0	1	0	0	1	0	1	1	1	1	1	1	0	0	0	1	1	1	1	1	1	1	1
456	0	1	1	1	0	1	0	0	1	1	0	1	0	1	1	1	0	1	1	0	1	1	1	0	0	1	0
457	0	1	1	1	0	1	0	0	1	1	0	1	1	1	1	1	0	0	0	0	1	1	1	1	1	1	1
458	0	1	1	0	0	0	0	1	1	1	0	0	1	0	1	1	1	1	1	0	1	1	1	1	1	1	1
459	1	0	1	1	1	0	0	0	1	1	1	1	1	1	0	1	0	0	0	1	1	1	1	1	1	1	1
460	1	0	1	0	0	0	0	1	1	0	1	1	1	0	0	1	1	1	1	0	0	0	1	1	1	1	0
461	0	1	1	1	1	0	0	0	1	0	0	1	1	1	1	1	0	1	0	1	1	1	1	1	1	1	1
462	0	1	1	0	0	0	0	1	1	0	0	1	1	0	1	1	0	1	1	1	1	1	1	1	1	1	1
463	1	0	1	0	0	0	0	1	1	1	1	1	1	1	1	1	0	1	0	0	1	1	1	1	0	1	1
464	1	0	1	0	0	0	0	1	1	1	1	1	1	0	1	1	1	1	1	0	1	1	1	1	1	1	1
465	0	1	1	1	1	0	0	0	0	0	1	1	1	1	1	0	1	1	0	0	1	1	1	1	1	1	1
466	0	1	1	1	1	0	0	0	1	0	1	1	1	1	1	0	1	1	0	0	1	1	1	1	1	1	1
467	1	0	1	0	0	0	0	1	1	1	1	1	1	1	1	1	0	0	1	1	1	1	1	1	1	1	1
468	1	0	1	0	0	0	0	1	1	1	1	1	1	0	1	1	1	1	0	1	1	1	1	1	1	0	0
469	1	0	1	0	0	0	0	1	1	1	1	1	0	1	1	1	0	1	0	0	1	1	1	1	1	0	1
470	1	0	1	1	0	0	1	0	1	0	1	1	1	1	1	1	0	1	1	0	1	1	1	1	1	1	0
471	0	1	1	1	0	0	1	0	0	0	1	1	1	1	1	1	0	0	1	0	1	1	1	1	1	1	1
472	0	1	1	0	0	0	0	1	1	1	1	1	0	1	1	1	0	0	1	1	1	1	1	1	1	1	1
473	1	0	1	0	0	0	0	1	1	1	0	0	1	1	1	1	0	0	1	1	1	0	1	1	1	1	1
474	0	1	1	0	0	0	0	1	1	0	1	1	1	1	1	0	0	0	1	1	0	1	1	1	0	0	1
475	0	1	0	0	0	0	0	1	0	0	0	1	1	1	1	1	0	0	1	0	1	1	1	1	1	0	0
476	1	0	1	0	0	0	0	1	1	1	1	1	1	1	1	1	1	1	0	0	1	0	1	1	1	0	1
477	1	0	1	0	0	0	0	1	1	1	1	0	1	0	1	1	1	1	1	0	1	1	1	1	0	1	1
478	0	1	1	0	0	0	0	1	1	0	1	1	1	1	1	1	0	1	0	1	0	0	1	1	1	1	1
479	0	1	1	0	0	0	0	1	1	0	1	1	0	0	0	0	1	1	0	1	1	0	1	1	1	0	1
480	1	0	1	1	0	1	0	0	1	1	0	0	1	0	1	1	1	1	0	1	1	1	1	1	1	0	1
481	0	1	1	1	0	1	0	0	1	1	0	0	1	1	1	0	1	1	0	0	1	1	1	0	1	1	0
482	1	0	1	0	0	0	0	1	1	1	1	1	1	1	1	1	1	1	1	0	1	1	1	1	0	1	1
483	0	1	1	0	0	0	0	1	1	0	1	1	1	0	1	1	1	1	0	0	0	1	1	1	1	1	1
484	1	0	1	1	0	0	1	0	0	1	1	1	0	1	0	1	1	0	0	0	1	1	1	1	1	1	1
485	1	0	1	1	0	1	0	0	1	0	0	1	1	1	1	1	1	1	1	1	0	0	1	1	1	1	1
486	1	0	1	0	0	0	0	1	1	0	1	0	1	0	1	1	1	0	1	0	1	0	1	1	1	1	1
487	0	1	1	0	0	0	0	1	1	1	1	0	0	1	0	1	1	1	0	0	1	1	1	1	1	1	1
488	1	0	0	0	0	0	0	1	1	1	0	1	1	1	1	0	1	0	1	0	1	1	1	1	1	1	0
489	0	1	1	0	0	0	0	1	1	1	0	1	1	1	1	0	1	1	0	0	1	1	1	0	0	1	0
490	0	1	1	1	0	1	0	0	1	1	0	0	1	0	1	1	1	1	0	1	1	0	1	1	1	1	0
491	0	1	0	0	0	0	0	1	1	0	1	1	1	1	1	1	1	1	0	0	1	1	1	0	1	1	1
492	0	1	1	0	0	0	0	1	1	1	0	1	0	0	1	0	1	1	1	1	1	1	1	1	0	1	1
493	1	0	1	0	0	0	0	1	1	1	1	1	1	1	1	1	0	0	0	1	1	1	1	0	1	1	0
494	0	1	1	0	0	0	0	1	1	1	0	1	1	0	1	0	1	1	1	1	1	1	1	1	1	1	1
495	1	0	0	0	0	0	0	1	1	0	1	1	1	1	1	1	1	0	1	0	0	1	1	0	1	1	0
496	0	1	1	1	0	1	0	0	1	1	1	1	0	1	1	0	0	1	0	0	1	0	0	1	1	0	0
497	0	1	1	1	0	1	0	0	1	0	1	1	1	0	1	0	1	0	0	1	0	1	1	1	0	0	1
498	0	1	1	0	0	0	0	1	1	1	0	1	1	0	1	0	1	1	1	0	1	0	1	1	0	1	1
499	1	0	1	0	0	0	0	1	1	1	0	1	1	0	1	1	1	1	0	0	1	1	1	1	1	1	1
500	0	1	1	1	0	0	1	0	1	1	1	1	1	1	1	0	1	1	1	1	1	1	1	1	1	1	1
501	1	0	1	1	0	0	1	0	1	0	1	1	1	0	1	0	1	1	0	0	1	1	0	0	1	1	0
502	0	1	1	0	0	0	0	1	1	0	1	1	0	1	1	1	0	1	1	0	1	1	1	1	1	1	1
503	0	1	1	1	1	0	0	0	1	0	1	1	1	1	1	1	1	1	0	1	1	1	1	1	1	1	1
504	0	1	1	0	0	0	0	1	1	0	1	1	1	1	1	1	0	1	1	1	1	1	1	0	1	1	1
505	0	1	1	1	1	0	0	0	1	0	1	1	1	1	1	0	1	0	1	0	1	1	1	1	1	1	0
506	0	1	1	1	0	0	1	0	1	1	1	1	1	1	1	1	0	1	1	0	1	1	1	1	1	1	1
507	0	1	1	1	0	0	1	0	1	0	0	0	1	1	0	1	1	0	0	0	0	0	1	1	1	1	1
508	0	1	1	1	1	0	0	0	1	0	1	1	1	0	1	1	1	1	1	0	1	1	1	1	1	1	1
509	0	1	1	1	0	1	0	0	1	1	1	0	1	1	1	1	1	1	0	0	1	1	1	1	1	0	1
510	1	0	1	0	0	0	0	1	1	0	0	1	1	1	1	0	0	0	0	0	1	1	1	1	1	1	0
511	0	1	1	0	0	0	0	1	1	1	1	1	0	1	1	1	1	0	0	0	1	1	1	1	1	1	1
512	1	0	1	0	0	0	0	1	1	0	1	1	1	1	1	1	1	0	1	1	1	0	1	1	1	1	0
513	0	1	1	0	0	0	0	1	1	1	0	0	1	1	1	0	0	1	0	0	1	1	1	1	1	1	0
514	0	1	1	0	0	0	0	1	1	1	1	1	1	1	1	1	0	1	0	0	0	1	1	1	0	1	1
515	0	1	1	1	0	1	0	0	1	1	1	0	1	1	1	1	0	1	1	0	1	1	1	1	0	1	1
516	0	1	1	1	0	1	0	0	1	0	0	1	1	1	1	1	0	1	0	0	1	0	1	1	1	1	1
517	1	0	1	1	1	0	0	0	1	1	1	0	1	0	1	1	0	0	0	0	0	1	1	1	0	1	1
518	1	0	1	0	0	0	0	1	1	0	1	0	1	1	1	0	1	0	1	0	1	0	1	1	0	1	1
519	1	0	1	0	0	0	0	1	1	1	1	0	0	0	1	1	1	0	0	0	1	1	1	1	1	1	1
520	0	1	1	0	0	0	0	1	0	1	1	1	0	1	1	1	1	1	0	0	1	1	1	1	1	1	1
521	1	0	1	1	0	0	1	0	1	0	0	1	1	1	1	0	1	0	0	0	1	1	1	1	1	1	1
522	1	0	1	1	1	0	0	0	0	1	1	0	1	1	1	1	0	0	0	1	1	1	1	0	0	1	1
523	0	1	1	1	0	0	1	0	1	1	0	0	1	0	1	0	0	1	0	0	1	1	1	1	1	1	0
524	1	0	1	1	0	0	1	0	1	1	1	1	1	1	1	1	1	0	1	0	1	1	1	1	1	1	1
525	1	0	1	1	0	1	0	0	1	1	1	0	0	1	1	0	1	0	1	0	1	1	1	1	1	1	0
526	0	1	1	1	0	1	0	0	0	1	1	1	1	1	1	1	1	1	0	0	1	0	0	1	1	1	1
527	1	0	1	0	0	0	0	1	1	0	1	1	1	1	1	1	0	1	0	0	1	1	1	1	1	0	1
528	1	0	1	0	0	0	0	1	1	1	0	1	1	1	1	1	0	1	1	0	1	1	1	1	1	1	0
529	0	1	1	0	0	0	0	1	1	1	1	1	1	1	1	1	1	1	1	1	1	1	0	1	1	1	1
530	1	0	1	0	0	0	0	1	0	1	1	1	0	0	1	1	0	1	0	0	1	1	1	0	1	0	1
531	1	0	1	1	1	0	0	0	1	1	1	1	1	1	1	0	0	1	0	0	1	1	1	0	1	0	1
532	1	0	1	1	1	0	0	0	1	0	1	1	1	1	1	1	0	1	0	0	1	1	1	1	1	1	1
533	1	0	1	1	0	0	1	0	1	1	1	0	1	1	1	1	0	0	0	0	1	1	1	1	1	1	1
534	0	1	1	0	0	0	0	1	1	1	1	1	1	1	1	1	1	1	0	0	1	1	1	1	1	0	0
535	0	1	1	0	0	0	0	1	1	0	1	1	1	1	1	0	0	0	1	0	1	1	1	1	1	1	1
536	0	1	1	0	0	0	0	1	1	0	0	1	1	1	1	1	1	0	0	0	1	1	1	1	1	1	1
537	1	0	1	0	0	0	0	1	1	0	1	0	1	1	1	0	1	1	0	1	1	1	1	1	1	0	0
538	1	0	1	1	1	0	0	0	1	1	1	1	1	0	1	0	0	1	0	0	0	0	1	1	1	1	1
539	0	1	1	0	0	0	0	1	1	0	1	1	1	0	1	0	0	1	1	1	0	1	1	1	1	1	1
540	1	0	0	0	0	0	0	1	1	1	0	1	1	0	1	1	0	1	1	1	1	1	1	1	1	1	1
541	0	1	1	0	0	0	0	1	0	0	0	1	1	0	0	1	0	1	0	0	1	1	1	1	1	1	1
542	0	1	1	1	0	1	0	0	1	1	1	1	1	0	1	1	0	1	1	0	1	1	1	1	1	0	1
543	0	1	1	1	0	1	0	0	1	1	0	0	1	1	1	0	1	1	0	0	1	0	1	1	1	0	1
544	0	1	1	1	0	0	1	0	1	1	0	1	0	1	1	1	1	1	0	0	1	1	1	1	1	1	0
545	1	0	1	1	0	0	1	0	1	1	0	0	1	1	1	1	0	1	1	1	1	1	1	1	1	1	1
546	1	0	1	0	0	0	0	1	1	1	0	1	1	1	1	1	0	0	0	1	1	1	1	1	1	1	1
547	0	1	1	1	0	0	1	0	1	1	0	1	1	1	1	1	1	1	1	0	1	1	1	1	1	1	1
548	0	1	1	1	0	0	1	0	0	1	0	1	1	1	0	1	0	1	0	0	1	1	0	1	1	1	1
549	1	0	1	1	0	0	1	0	1	1	1	1	1	1	1	1	0	1	1	1	0	1	1	1	0	1	0
550	1	0	1	1	0	0	1	0	1	1	1	1	1	1	0	1	0	1	1	0	1	0	0	1	1	1	0
551	1	0	1	0	0	0	0	1	0	0	1	1	0	1	1	1	0	1	1	0	0	0	1	1	1	1	1
552	0	1	1	0	0	0	0	1	0	1	1	0	0	0	1	1	1	1	0	1	1	1	1	1	1	1	0
553	0	1	1	1	0	0	1	0	1	0	0	1	1	1	1	1	0	1	0	0	1	1	1	1	1	1	0
554	1	0	1	1	0	0	1	0	1	0	0	1	1	0	1	1	1	1	1	0	1	1	1	1	0	1	1
555	0	1	1	0	0	0	0	1	1	1	1	0	1	1	0	1	1	1	0	0	1	0	1	1	1	1	1
556	0	1	1	1	1	0	0	0	1	0	1	1	1	0	1	1	1	1	1	1	1	1	1	0	1	1	0
557	0	1	0	1	0	0	1	0	1	0	1	1	0	1	0	0	0	1	0	0	1	1	1	1	1	1	0
558	1	0	1	1	0	0	1	0	1	1	0	1	1	0	1	1	0	1	0	0	1	1	1	1	1	1	1
559	0	1	1	0	0	0	0	1	1	1	0	1	1	1	1	1	0	1	1	0	1	1	1	1	1	0	1
560	0	1	1	1	0	0	1	0	1	1	1	0	1	0	1	0	0	1	0	1	1	1	1	1	1	1	1
561	0	1	1	0	0	0	0	1	1	0	1	0	1	1	1	1	0	0	1	0	1	0	1	1	1	1	0
562	0	1	0	1	1	0	0	0	1	0	1	1	1	1	1	0	0	1	0	0	1	1	1	1	0	1	1
563	0	1	1	1	0	1	0	0	1	1	1	1	1	1	1	1	0	1	0	1	1	1	1	1	1	0	1
564	0	1	1	1	0	1	0	0	1	1	1	1	1	0	1	1	1	1	1	0	1	1	1	1	1	1	1
565	1	0	1	0	0	0	0	1	1	1	1	1	0	1	1	1	0	1	0	0	1	1	1	1	1	1	1
566	1	0	1	1	1	0	0	0	1	1	1	1	1	1	0	1	1	1	1	1	1	0	1	1	0	1	1
567	1	0	1	1	1	0	0	0	1	0	1	1	0	1	1	1	0	1	0	1	1	1	1	0	1	0	0
568	0	1	1	0	0	0	0	1	1	1	1	1	0	1	1	1	1	1	0	1	1	1	1	1	1	1	1
569	0	1	1	1	0	0	1	0	0	1	1	1	1	0	1	0	1	1	1	0	1	1	1	1	1	0	1
570	0	1	1	0	0	0	0	1	1	1	1	0	1	1	1	1	0	1	0	0	1	1	0	1	0	1	0
571	0	1	1	0	0	0	0	1	1	0	1	1	1	0	1	1	1	1	1	0	1	1	1	1	1	1	1
572	1	0	1	1	0	0	1	0	1	0	0	1	1	1	0	1	1	0	1	0	1	1	1	1	1	1	1
573	1	0	1	1	0	0	1	0	0	1	1	1	1	1	0	1	0	0	1	0	1	1	1	1	1	1	1
574	0	1	1	0	0	0	0	1	1	1	0	1	1	1	1	1	0	1	0	0	1	1	1	1	1	1	1
575	0	1	1	0	0	0	0	1	1	0	0	1	0	1	1	0	1	1	0	0	1	0	1	1	1	1	1
576	1	0	1	1	0	0	1	0	0	1	0	1	1	0	1	0	0	1	1	1	1	1	1	1	1	1	0
577	0	1	1	0	0	0	0	1	0	1	0	1	1	0	1	1	0	1	0	0	1	1	1	1	1	1	1
578	0	1	1	1	0	0	1	0	1	1	1	1	1	0	1	1	1	1	1	0	1	1	1	1	0	1	1
579	0	1	0	1	0	0	1	0	0	0	1	1	1	1	1	0	0	1	0	0	1	1	1	1	1	1	1
580	0	1	1	0	0	0	0	1	1	1	1	1	1	0	1	1	1	1	1	1	1	1	1	1	1	1	1
581	0	1	1	0	0	0	0	1	1	1	1	1	0	1	1	0	0	1	1	0	1	0	1	1	0	1	0
582	1	0	1	1	1	0	0	0	1	1	1	1	1	1	1	1	0	1	1	1	1	1	1	1	0	1	1
583	1	0	1	0	0	0	0	1	1	1	0	1	0	0	1	1	0	1	0	1	1	1	1	1	1	1	0
584	1	0	1	1	1	0	0	0	1	0	0	1	1	1	1	0	0	0	0	0	0	1	1	1	1	1	1
585	1	0	1	1	0	0	1	0	1	1	1	0	0	1	1	0	0	1	0	0	1	1	1	1	1	1	1
586	1	0	1	1	1	0	0	0	1	0	1	1	1	1	1	0	1	1	1	0	1	0	1	1	1	1	1
587	1	0	1	0	0	0	0	1	1	0	0	1	1	0	1	0	0	0	0	1	1	1	1	1	1	1	1
588	1	0	1	0	0	0	0	1	1	1	1	1	1	1	1	1	0	0	0	1	1	1	1	1	0	1	1
589	0	1	1	1	0	0	1	0	1	0	1	1	1	1	1	0	0	1	1	1	0	1	1	1	1	0	1
590	1	0	1	0	0	0	0	1	1	0	1	0	1	1	1	1	0	1	1	1	1	0	1	1	1	0	1
591	1	0	0	0	0	0	0	1	1	0	1	1	1	0	1	1	0	1	1	0	1	1	1	0	1	1	0
592	0	1	1	1	0	1	0	0	1	0	1	1	1	0	1	0	0	1	1	0	1	0	0	1	1	1	1
593	0	1	1	1	1	0	0	0	1	1	1	1	1	0	1	1	0	1	1	0	0	1	1	1	1	1	0
594	1	0	1	0	0	0	0	1	1	1	1	0	1	1	0	1	1	1	0	0	1	0	1	1	1	1	1
595	0	1	1	1	0	0	1	0	0	0	1	1	1	0	1	1	0	0	1	0	1	1	1	1	1	1	1
596	0	1	1	1	1	0	0	0	1	0	1	1	1	0	1	0	0	1	1	0	1	1	1	1	1	1	1
597	1	0	1	0	0	0	0	1	0	0	1	0	1	1	1	0	1	1	1	0	0	1	1	1	1	1	1
598	0	1	1	1	0	0	1	0	1	1	0	1	1	1	1	1	0	0	0	1	1	0	1	1	1	1	1
599	0	1	1	0	0	0	0	1	1	1	1	0	1	0	1	1	0	0	0	1	1	1	1	1	1	1	1
600	1	0	1	0	0	0	0	1	0	1	0	1	1	1	0	1	0	1	0	0	1	0	1	0	1	1	1
601	0	1	1	1	0	0	1	0	1	0	1	1	1	1	1	1	0	1	1	0	1	1	0	1	1	0	1
602	1	0	1	0	0	0	0	1	1	1	1	1	0	1	0	1	0	0	0	0	1	1	1	1	1	1	1
603	0	1	1	1	1	0	0	0	1	1	0	1	1	1	1	1	1	0	0	0	1	1	1	1	1	0	0
604	1	0	1	0	0	0	0	1	1	0	0	1	0	1	1	1	0	1	0	0	1	1	1	1	1	1	1
605	1	0	1	0	0	0	0	1	1	0	1	1	1	0	0	0	1	1	0	0	1	1	1	1	1	1	1
606	1	0	1	1	1	0	0	0	1	1	1	1	1	0	1	1	1	0	0	0	1	1	1	1	0	1	1
607	0	1	1	0	0	0	0	1	0	1	1	1	1	0	1	1	0	0	0	0	0	1	0	1	1	1	1
608	0	1	1	1	0	0	1	0	1	1	1	1	1	1	1	1	0	1	1	1	1	1	0	1	1	1	1
609	1	0	1	1	0	0	1	0	1	0	0	1	1	1	1	1	0	1	0	1	1	1	1	1	1	1	1
610	1	0	1	0	0	0	0	1	1	1	1	1	1	1	1	0	0	1	0	0	1	0	1	1	1	1	1
611	1	0	1	0	0	0	0	1	1	1	0	1	1	0	1	0	1	1	1	0	1	1	1	1	1	1	1
612	0	1	1	1	0	0	1	0	1	0	1	1	1	1	1	1	0	1	1	0	1	1	0	1	1	1	1
613	0	1	1	0	0	0	0	1	1	1	1	1	1	1	1	0	1	0	1	0	1	1	1	1	1	1	1
614	0	1	1	0	0	0	0	1	0	0	1	1	1	0	0	1	0	1	1	0	1	1	1	1	1	1	0
615	0	1	1	0	0	0	0	1	1	1	0	0	1	1	1	1	0	1	0	0	1	1	1	0	1	1	0
616	0	1	0	0	0	0	0	1	1	1	1	1	1	0	1	0	1	1	1	0	1	1	1	1	1	1	0
617	0	1	1	0	0	0	0	1	1	1	1	1	1	1	1	1	0	1	0	0	1	1	1	1	1	1	0
618	0	1	1	1	0	1	0	0	1	0	1	1	1	0	1	1	1	0	1	0	1	0	0	0	1	1	1
619	0	1	1	0	0	0	0	1	0	0	0	1	0	1	1	1	1	1	1	1	0	1	1	1	0	1	1
620	1	0	1	0	0	0	0	1	1	1	1	1	1	1	1	1	0	0	1	1	1	1	1	1	1	1	1
621	0	1	1	0	0	0	0	1	1	0	1	1	1	0	1	0	1	1	0	0	1	1	1	1	1	0	0
622	0	1	1	1	1	0	0	0	1	1	1	1	1	0	1	0	0	0	1	0	1	1	1	1	1	1	1
623	0	1	1	0	0	0	0	1	1	0	0	1	1	1	1	1	0	1	0	0	1	1	1	1	1	1	1
624	0	1	1	0	0	0	0	1	1	1	1	1	1	1	1	1	1	0	1	0	1	1	1	1	1	0	1
625	1	0	1	1	1	0	0	0	1	0	1	0	1	1	1	1	1	1	0	1	1	1	1	1	1	1	0
626	0	1	1	1	0	1	0	0	1	1	1	1	0	1	1	0	0	0	1	0	1	1	1	1	0	1	1
627	1	0	1	1	0	1	0	0	1	0	1	1	0	1	1	1	0	1	0	0	1	1	1	1	1	1	1
628	0	1	1	1	0	0	1	0	0	0	1	1	1	0	1	1	1	0	1	0	1	1	0	1	0	0	1
629	0	1	1	1	0	1	0	0	1	0	1	1	1	1	1	0	1	1	0	0	1	1	1	1	1	1	0
630	1	0	1	1	0	0	1	0	1	1	1	1	0	1	1	1	1	0	0	0	1	0	1	1	1	1	1
631	0	1	1	1	0	1	0	0	1	1	1	1	0	0	0	1	0	1	0	1	1	1	1	1	1	1	1
632	1	0	1	0	0	0	0	1	1	0	1	1	1	1	1	1	0	0	0	0	1	1	1	1	1	0	1
633	0	1	1	1	0	1	0	0	1	1	1	1	1	1	1	0	0	1	0	0	1	1	1	1	1	1	1
634	1	0	1	0	0	0	0	1	0	1	1	1	1	1	1	0	1	1	0	0	1	1	1	1	1	1	1
635	1	0	1	1	0	1	0	0	1	1	1	0	1	1	1	1	0	1	0	0	1	1	1	1	0	1	1
636	1	0	1	0	0	0	0	1	0	1	0	1	1	1	1	1	1	1	1	1	1	1	1	1	0	1	1
637	1	0	1	1	0	1	0	0	1	1	1	1	1	1	1	1	1	0	0	0	1	0	1	1	1	1	1
638	0	1	1	0	0	0	0	1	1	1	0	1	0	1	1	1	0	1	1	0	1	1	1	1	1	0	1
639	1	0	1	0	0	0	0	1	1	1	1	0	1	1	1	1	0	1	1	0	1	1	1	1	1	1	1
640	0	1	0	1	0	1	0	0	1	0	0	1	1	1	1	1	0	1	0	0	1	1	1	1	1	1	1
641	0	1	1	0	0	0	0	1	1	1	1	1	0	1	1	1	1	0	0	0	1	0	1	1	1	1	0
642	1	0	1	0	0	0	0	1	1	0	0	1	1	1	1	1	0	1	1	0	1	1	1	1	1	1	1
643	0	1	1	0	0	0	0	1	0	1	1	1	1	0	1	1	1	1	0	1	1	1	0	1	1	1	1
644	0	1	1	0	0	0	0	1	1	0	1	1	1	0	1	1	1	1	1	0	1	1	1	1	1	1	1
645	1	0	0	0	0	0	0	1	1	0	1	1	1	0	1	1	0	1	0	0	0	1	1	1	1	0	0
646	0	1	1	1	1	0	0	0	1	1	1	0	1	1	1	1	1	1	1	1	1	1	1	1	1	1	1
647	0	1	1	0	0	0	0	1	1	1	0	1	1	1	1	1	0	1	0	0	1	1	1	1	1	1	0
648	1	0	1	0	0	0	0	1	1	1	1	1	1	1	1	0	1	1	1	0	1	1	1	1	1	1	1
649	0	1	1	0	0	0	0	1	1	1	0	1	1	1	1	0	1	0	0	0	1	0	1	1	1	1	1
650	0	1	1	0	0	0	0	1	1	1	1	1	1	1	1	1	0	1	0	0	1	1	1	1	1	1	1
651	0	1	1	1	0	1	0	0	1	1	1	0	1	1	1	0	0	1	0	0	1	1	1	1	1	1	1
652	0	1	1	0	0	0	0	1	1	1	1	1	0	1	1	1	0	0	0	0	1	0	1	1	1	1	1
653	1	0	1	1	1	0	0	0	0	0	1	0	1	1	1	1	0	0	1	0	1	1	1	1	0	1	0
654	0	1	1	0	0	0	0	1	1	0	0	1	1	0	1	1	1	1	0	0	1	1	0	1	1	0	1
655	0	1	1	1	0	0	1	0	1	1	1	1	1	1	1	1	0	1	0	1	1	0	1	1	1	1	0
656	0	1	1	1	0	1	0	0	1	1	0	1	0	1	1	1	1	1	0	0	1	0	1	1	1	1	0
657	0	1	0	0	0	0	0	1	1	1	1	0	1	1	1	1	1	1	0	0	1	1	1	1	1	1	0
658	0	1	1	1	0	1	0	0	1	0	1	1	1	1	1	1	0	1	1	0	0	1	1	1	1	1	1
659	1	0	1	0	0	0	0	1	0	1	1	0	1	0	1	1	0	0	0	0	1	1	1	1	1	1	1
660	0	1	1	0	0	0	0	1	1	1	0	1	0	1	1	1	1	1	0	1	1	0	1	1	1	1	0
661	1	0	1	0	0	0	0	1	1	1	1	1	1	1	1	0	1	1	0	1	1	1	1	1	1	1	0
662	0	1	1	0	0	0	0	1	0	1	1	1	1	0	0	0	0	0	0	0	1	0	1	1	1	1	0
663	1	0	0	1	0	0	1	0	1	1	0	1	1	1	1	1	0	1	0	0	1	0	1	1	1	0	0
664	0	1	1	0	0	0	0	1	1	1	1	1	1	1	1	1	1	1	1	0	1	0	1	1	1	1	1
665	0	1	1	0	0	0	0	1	1	1	1	1	1	1	1	1	0	0	0	0	1	1	1	1	1	1	1
666	0	1	1	1	0	0	1	0	1	1	0	1	0	1	0	1	1	1	1	0	1	0	0	1	1	1	1
667	0	1	1	0	0	0	0	1	1	0	1	1	0	1	1	1	1	0	0	0	1	1	1	1	1	0	1
668	0	1	1	0	0	0	0	1	1	1	1	0	1	0	1	0	1	1	0	1	1	1	1	1	1	0	1
669	1	0	0	0	0	0	0	1	1	0	0	1	1	1	1	1	1	0	1	0	1	0	0	1	1	1	1
670	1	0	1	1	0	0	1	0	1	0	1	1	1	1	1	1	0	1	0	0	1	1	1	1	1	1	1
671	0	1	1	1	0	0	1	0	1	1	1	0	1	1	1	1	1	0	0	0	1	1	0	1	1	1	1
672	1	0	1	0	0	0	0	1	1	0	1	0	1	1	1	1	1	1	1	0	1	0	1	1	1	1	1
673	0	1	1	1	0	1	0	0	1	1	1	1	1	1	1	0	0	0	0	1	0	1	1	1	1	1	1
674	0	1	0	0	0	0	0	1	1	1	1	1	1	1	1	1	0	0	0	0	1	1	1	1	1	1	1
675	0	1	1	1	0	1	0	0	1	1	1	1	1	1	1	1	0	0	0	1	1	1	1	1	1	1	1
676	0	1	1	1	0	1	0	0	1	1	1	1	1	0	1	1	0	1	0	0	1	1	1	0	1	1	1
677	0	1	1	1	0	1	0	0	1	1	1	0	0	1	1	1	1	0	1	0	1	0	1	1	1	1	1
678	0	1	1	1	0	1	0	0	0	1	1	1	1	1	1	1	1	0	0	0	0	0	1	1	0	1	1
679	1	0	1	0	0	0	0	1	1	1	1	1	1	0	1	0	0	1	1	0	1	1	1	0	1	1	0
680	0	1	1	1	0	1	0	0	1	1	1	0	1	1	0	1	0	1	1	0	1	0	1	1	0	1	1
681	0	1	1	0	0	0	0	1	1	1	1	1	1	1	1	1	0	1	1	0	1	1	1	1	1	1	1
682	0	1	1	0	0	0	0	1	1	1	0	1	1	1	1	1	0	0	1	0	1	1	1	1	1	0	1
683	1	0	1	0	0	0	0	1	1	1	0	1	1	0	1	0	1	1	0	1	1	1	1	1	1	1	1
684	1	0	1	0	0	0	0	1	1	0	1	1	0	1	1	1	1	1	1	0	1	1	1	1	1	1	0
685	0	1	1	0	0	0	0	1	1	1	1	1	1	1	1	1	1	1	1	0	1	0	1	1	1	1	1
686	0	1	1	1	0	0	1	0	1	0	0	1	0	1	1	0	0	1	0	0	1	0	1	1	1	0	1
687	0	1	1	1	0	1	0	0	0	1	1	1	1	1	1	1	1	1	1	0	1	1	1	1	1	1	1
688	0	1	1	1	0	0	1	0	1	1	1	1	0	1	1	1	0	1	0	0	1	1	0	1	1	1	1
689	0	1	1	1	0	1	0	0	0	0	1	1	0	0	1	1	0	1	0	1	0	1	1	1	1	1	1
690	1	0	1	0	0	0	0	1	1	1	0	1	1	1	1	0	0	1	0	0	1	1	1	0	1	1	1
691	1	0	1	1	0	1	0	0	1	0	1	0	1	0	1	1	1	1	0	0	1	1	1	1	1	1	1
692	1	0	0	0	0	0	0	1	1	1	1	0	1	1	1	0	1	0	0	0	1	1	1	1	1	1	1
693	1	0	0	1	1	0	0	0	1	1	1	1	1	0	1	1	1	1	1	0	0	1	0	1	1	1	1
694	1	0	1	1	0	1	0	0	0	0	1	1	1	1	1	1	1	0	0	0	1	1	1	1	1	1	1
695	0	1	1	1	1	0	0	0	1	1	1	1	0	1	1	1	1	1	1	0	1	1	1	0	1	0	1
696	0	1	1	0	0	0	0	1	1	1	1	1	1	1	1	1	1	1	0	1	1	1	1	1	1	0	1
697	0	1	0	0	0	0	0	1	1	1	1	1	0	1	1	1	0	1	1	0	0	1	1	1	1	1	1
698	1	0	1	1	0	0	1	0	1	1	0	1	1	1	1	1	1	1	0	0	1	1	0	1	0	1	0
699	1	0	1	1	1	0	0	0	1	1	1	1	1	1	1	0	1	0	1	1	1	1	1	1	1	0	1
700	0	1	1	0	0	0	0	1	1	1	1	1	1	0	1	0	1	1	1	0	1	1	1	1	1	1	1
701	1	0	1	1	1	0	0	0	1	0	1	1	1	1	1	0	1	0	0	0	1	0	0	1	1	1	1
702	0	1	1	1	0	0	1	0	1	0	1	1	1	0	0	1	0	1	1	0	1	1	1	1	1	1	1
703	0	1	1	0	0	0	0	1	1	1	1	1	1	1	1	1	1	0	1	0	1	1	1	1	1	1	1
704	0	1	1	0	0	0	0	1	1	1	1	1	1	1	1	1	1	0	0	1	1	1	0	1	1	1	0
705	1	0	0	0	0	0	0	1	0	0	1	1	1	1	1	0	0	1	0	0	1	1	0	1	1	1	0
706	0	1	1	0	0	0	0	1	1	0	1	1	0	1	1	0	1	1	1	1	1	1	1	1	1	1	1
707	1	0	1	0	0	0	0	1	1	1	1	0	1	0	1	1	0	1	0	0	1	1	1	1	1	1	0
708	0	1	1	1	0	1	0	0	1	1	1	1	0	1	1	1	0	1	0	1	1	0	1	1	1	1	1
709	1	0	1	1	1	0	0	0	1	0	1	1	1	0	1	0	1	0	1	0	1	1	0	1	1	1	0
710	0	1	0	0	0	0	0	1	1	1	1	1	1	0	0	1	1	1	1	1	1	1	1	1	1	1	1
711	1	0	1	1	1	0	0	0	1	0	0	1	1	1	1	1	1	0	0	1	1	1	0	1	1	0	1
712	0	1	0	0	0	0	0	1	1	1	1	1	1	1	1	0	0	1	0	1	1	1	1	1	1	1	1
713	1	0	1	1	1	0	0	0	1	1	1	1	1	1	1	1	1	1	1	1	1	0	1	1	1	1	0
714	0	1	1	1	0	1	0	0	1	0	0	1	1	1	1	0	0	1	1	0	1	1	1	1	1	1	0
715	1	0	1	1	1	0	0	0	1	1	1	1	1	1	1	1	0	1	1	1	1	1	1	1	1	0	1
716	0	1	1	1	0	1	0	0	0	0	1	1	1	1	1	1	1	1	0	0	1	1	1	1	0	1	1
717	1	0	1	1	1	0	0	0	1	0	1	1	1	0	1	1	1	0	1	0	1	1	1	1	1	1	1
718	1	0	1	1	0	0	1	0	1	1	1	1	1	1	1	1	0	1	1	0	1	0	1	1	1	1	1
719	0	1	0	1	1	0	0	0	1	0	1	1	1	1	1	1	1	0	0	0	1	0	1	1	0	0	0
720	0	1	1	0	0	0	0	1	1	1	1	0	1	1	1	1	0	0	0	1	1	1	1	1	1	0	0
721	0	1	1	1	0	1	0	0	1	1	1	1	1	0	1	0	1	0	0	0	1	1	1	1	1	1	1
722	0	1	1	0	0	0	0	1	1	1	1	1	1	1	1	0	0	0	1	0	1	1	1	1	1	1	0
723	1	0	0	1	1	0	0	0	1	0	1	1	0	1	1	0	0	0	0	1	1	0	0	1	1	0	1
724	0	1	0	1	0	1	0	0	1	1	1	1	1	0	1	1	1	1	1	0	1	0	1	1	1	0	1
725	0	1	1	1	1	0	0	0	1	0	1	1	0	1	1	1	1	1	1	0	1	1	1	1	1	0	1
726	0	1	1	1	1	0	0	0	1	0	1	1	0	1	1	1	1	1	1	0	0	1	1	1	1	1	1
727	1	0	1	1	0	1	0	0	0	0	1	0	1	1	1	1	1	0	0	0	1	1	1	1	1	0	1
728	1	0	1	0	0	0	0	1	1	1	1	0	0	1	0	0	0	1	0	0	1	1	1	1	1	0	1
729	0	1	0	0	0	0	0	1	1	1	1	1	1	1	1	0	0	1	1	1	1	1	1	1	1	1	0
730	1	0	1	0	0	0	0	1	1	1	0	1	1	1	0	1	1	0	1	1	1	1	1	1	1	1	1
731	0	1	1	0	0	0	0	1	1	0	1	1	1	1	1	1	1	1	1	0	1	1	1	1	1	1	0
732	1	0	1	1	0	1	0	0	1	1	1	1	1	0	1	0	0	0	1	0	1	1	0	1	1	1	0
733	0	1	1	1	0	0	1	0	1	1	1	1	1	0	1	1	1	1	1	0	1	1	1	1	1	1	1
734	0	1	0	0	0	0	0	1	1	1	1	1	1	1	1	1	1	0	1	0	1	1	1	1	1	0	1
735	0	1	1	0	0	0	0	1	1	0	1	0	1	0	1	1	0	1	0	0	1	1	1	1	1	0	1
736	1	0	1	0	0	0	0	1	1	1	1	1	1	1	1	1	0	0	1	0	1	1	0	1	1	0	0
737	0	1	1	0	0	0	0	1	0	0	1	1	1	0	1	1	1	1	1	0	0	1	1	1	1	1	0
738	0	1	1	1	0	1	0	0	1	1	1	1	1	1	1	0	0	1	1	0	1	1	1	1	1	1	1
739	0	1	0	1	0	0	1	0	1	1	1	1	1	1	1	1	1	0	0	1	1	1	1	1	1	1	1
740	1	0	1	0	0	0	0	1	1	1	1	1	1	1	1	1	0	0	1	1	1	1	1	1	1	1	1
741	1	0	1	0	0	0	0	1	1	0	1	0	1	1	0	0	0	0	1	1	0	1	1	1	1	1	1
742	0	1	1	1	1	0	0	0	1	0	1	1	1	1	0	1	1	1	0	1	1	1	1	1	1	1	1
743	1	0	1	1	0	1	0	0	0	0	0	0	0	1	1	1	0	0	0	1	1	0	1	1	1	0	1
744	0	1	1	1	0	0	1	0	1	1	1	1	0	1	1	1	1	1	0	0	0	1	1	1	1	1	1
745	1	0	1	0	0	0	0	1	1	0	1	1	1	0	1	0	0	1	0	1	1	0	1	1	1	0	0
746	0	1	1	0	0	0	0	1	1	1	0	0	1	1	1	0	0	1	1	0	1	1	0	1	1	1	1
747	1	0	1	1	0	1	0	0	1	1	1	0	1	0	1	1	1	1	0	0	1	1	1	1	1	1	1
748	0	1	1	0	0	0	0	1	0	1	1	1	1	1	1	0	1	1	1	0	0	1	1	1	1	0	1
749	0	1	1	1	0	1	0	0	0	1	1	1	1	0	1	0	0	1	1	1	1	1	1	1	1	1	1
750	0	1	1	0	0	0	0	1	1	1	1	1	1	1	1	1	0	1	0	0	0	1	1	1	0	1	1
